# Supplementary material for: Early Diagnosis of Bloodstream Infections Using Serum Metabolomic Analysis
Source: Metabolites. 2024 Dec 6;14(12):685. doi: 10.3390/metabo14120685 (PMC11676852; doi:10.3390/metabo14120685)
Supplement: Supplementary file 1 [file metabolites-14-00685-s001.zip]

Archive with 3 entries (2 files):
- metabolites-3297116-supplementary/
- metabolites-3297116-supplementary/Table S1.xlsx
- metabolites-3297116-supplementary/metabolites-3297116-supplementary.pdf
