# Supplementary material for: Early Diagnosis of Bloodstream Infections Using Serum Metabolomic Analysis
Source: Metabolites. 2024 Dec 6;14(12):685. doi: 10.3390/metabo14120685 (PMC11676852; doi:10.3390/metabo14120685)
Supplement: Supplementary file 1 [file metabolites-14-00685-s001.zip › metabolites-3297116-supplementary/Table S1.xlsx]

## Sheet: Raw data
Number	Class	Metabolite	HMDB	KEGG	Metabolic Pathway	Identification Level	Detection Method	1	2	3	4	5	6	7	8	9	10	11	12	13	15	16	17	18	19	20	21	22	23	24	25	26	27	28	29	30	31	32	33	34	35	36	37	38	39	40	41	42	43
								Other enterobacteria＋non-fermentable bacteria1	Other enterobacteria＋non-fermentable bacteria2		Other enterobacteria＋non-fermentable bacteria3	E.faecalis＋E.faecium1	anaerobic bacteroides1	anaerobic bacteroides2	anaerobic bacteroides3	Other enterobacteria＋non-fermentable bacteria4	Other enterobacteria＋non-fermentable bacteria5		Other enterobacteria＋non-fermentable bacteria6	Other enterobacteria＋non-fermentable bacteria7	E.faecalis＋E.faecium3	E.faecalis＋E.faecium4	Other enterobacteria＋non-fermentable bacteria8		anaerobic bacteroides4	E.faecalis＋E.faecium5	Other enterobacteria＋non-fermentable bacteria9	Other enterobacteria＋non-fermentable bacteria10	Other enterobacteria＋non-fermentable bacteria11	E.faecalis＋E.faecium6	anaerobic bacteroides5	Other enterobacteria＋non-fermentable bacteria12	Other enterobacteria＋non-fermentable bacteria13	Other enterobacteria＋non-fermentable bacteria14	C.parapsilosis1	C.parapsilosis2	C.parapsilosis3		S. aureus 1	S. aureus 2	S. aureus 3	S. aureus 4	S. aureus 5	S. aureus 6	S. aureus 7	S. aureus 8	E. coli1	E. coli2	E. coli3
								Other enterobacteria＋non-fermentable bacteria	Other enterobacteria＋non-fermentable bacteria		Other enterobacteria＋non-fermentable bacteria	E.faecalis＋E.faecium	anaerobic bacteroides	anaerobic bacteroides	anaerobic bacteroides	Other enterobacteria＋non-fermentable bacteria	Other enterobacteria＋non-fermentable bacteria		Other enterobacteria＋non-fermentable bacteria	Other enterobacteria＋non-fermentable bacteria	E.faecalis＋E.faecium	E.faecalis＋E.faecium	Other enterobacteria＋non-fermentable bacteria		anaerobic bacteroides	E.faecalis＋E.faecium	Other enterobacteria＋non-fermentable bacteria	Other enterobacteria＋non-fermentable bacteria	Other enterobacteria＋non-fermentable bacteria	E.faecalis＋E.faecium	anaerobic bacteroides	Other enterobacteria＋non-fermentable bacteria	Other enterobacteria＋non-fermentable bacteria	Other enterobacteria＋non-fermentable bacteria	C.parapsilosis	C.parapsilosis	C.parapsilosis		S. aureus	S. aureus	S. aureus	S. aureus	S. aureus	S. aureus	S. aureus	S. aureus	E. coli	E. coli	E. coli
							Type	Other	Other	Other	Other	Other	Other	Other	Other	Other	Other	Other	Other	Other	Other	Other	Other	Other	Other	Other	Other	Other	Other	Other	Other	Other	Other	Other	Other	Other	Other	Other	Sau	Sau	Sau	Sau	Sau	Sau	Sau	Sau	Eco	Eco	Eco
1	Acylcarnitine	4-Trimethylammoniobutanoic acid	HMDB0001161	C01181	map00310 Lysine degradation	1	Method 1	189893828	220368574	255679804	145835545	168208422	298686037	261573580	226827843	157820580	130462926	159556394	51674139	91151134	158067445	189224801	132287155	185686894	542397637	82325812	47730512	140253454	223805881	741190188	176774607	114962615	114441869	161943208	363383197	299782394	421909302	169185307	175185525	268389977	141427990	188957933	169106806	142251049	179882391	247872879	89682991	94930147	150047897
2	Acylcarnitine	AcCa(14:2)-AcCa(14:2)	HMDB0013331		map01212 Fatty acid metabolism; map00071 Fatty acid degradation	2	Method4-POS	2426612	2410467	18053467	3038845	2909125	498336	1569305	852354	1308392	322203	3481370	1851863	3179483	3389811	5768630	2954686	1788614	6365084	7148287	904146	2293519	58242262	3132730	637241	2584635	13464517	732181	12716397	1941560	1490127	3664546	1956867	3602044	1606109	1137865	6177541	1962418	8565237	7582057	2342342	678507	3001396
3	Acylcarnitine	AcCa(24:0)-AcCa(24:0)			map01212 Fatty acid metabolism; map00071 Fatty acid degradation	2	Method4-POS	296984	1581272	6726391	1879528	1601454	644491	1172954	1056568	406983	98662	3069460	1158616	2092623	1371485	2024922	850945	549050	2610238	2698486	1072074	456016	2385160	944303	743855	1403190	4732861	580825	1395557	1703820	636012	916458	632421	1085677	29482	429925	1270043	1385995	1382100	5121925	1015258	107386	1220275
4	Acylcarnitine	Adipoylcarnitine (AcCa(6:0-DC))	HMDB0061677		Fatty acid metabolism, Short-chain acylcarnitine, Dicarboxylate	2	Method 1	118982028	383065	1476078	937198	7580363	6080982	7819904	5887612	956680	347983	2959291	781975	3074255	4899065	7567404	3032774	4773329	6195758	595277	2063677	3683767	463653726	165268260	208375152	9350164	267936513	52551224	15336754	1283869	697052	5643219	1348101	3073090	2184650	3716572	33830351	1137324	62032095	59745592	1490867	2593844	8052456
5	Acylcarnitine	Arachidonoylcarnitine (AcCa(20:4))	HMDB0006455		Fatty acid metabolism, Long-chain acylcarnitine, Polyunsaturated	1	Method 1	4370875	2951115	7367791	5239976	3164015	3084886	3829176	2252826	2789311	1185713	3065931	1160112	2243471	11695705	6373389	2527084	2214952	2089010	2759398	28091	785936	23005735	5955924	1140945	608424	5859002	14045	19659835	2874173	2053355	2647952	1715588	833370	2260344	1870538	7155730	1507504	3304248	3993373	1921104	2746866	1426881
6	Acylcarnitine	Arachidylcarnitine (AcCa(20:0))	HMDB0006460		Fatty acid metabolism, Long-chain acylcarnitine, Saturated	2	Method 1	11902	122857	1603745	117220	163429	2714	123474	40921	5639	2498	118372	22782	703133	313911	337296	334719	7035	347865	253522	6505	64446	364845	329837	26183	90728	399077	4980	4573728	98783	197042	2805	48783	142495	6949	34953	99766	168565	27942	935466	12593	24602	103884
7	Acylcarnitine	Butenylcarnitine (AcCa(4:1))	HMDB0013126		Fatty acid metabolism, Short-chain acylcarnitine, Monounsaturated	2	Method 1	6189428	187647	1561692	150186	1166864	944993	841493	652608	539445	804215	704190	787247	277428	2130090	1868802	2033449	1052526	5366815	591087	259834	1191042	9346554	3605473	4437629	839525	16163875	697804	1343508	326117	642308	1642412	662050	409681	629642	3370815	2846782	588694	5856561	4741586	587748	345858	1442584
8	Acylcarnitine	Butyrylcarnitine (AcCa(4:0))	HMDB0002013	C02862	Fatty acid metabolism, Short-chain acylcarnitine, Saturated	1	Method 1	188717029	36126461	93373519	27120860	38096299	115690255	160211549	88578184	81276851	3444757134	45731274	37198089	37681556	53622475	70260571	64128888	58196707	48009229	19774479	34107523	129651964	181010511	184261802	107522182	14950500	168489194	77084089	56537035	19805310	27412171	85680899	144809172	120193262	47004448	127673982	60927863	25789302	620304095	372448714	58472675	78614496	68331932
9	Acylcarnitine	Cervonylcarnitine (AcCa(22:6))	HMDB0006510		Fatty acid metabolism; Long-chain acylcarnitine, Polyunsaturated	1	Method 1	554471	393720	5803541	937198	625371	663760	722035	753495	232075	35137	859526	447809	221190	2321745	2005535	727409	1186021	482330	674574	15134	7739	4060797	1278809	337236	40303	2002598	36135	5462851	459369	333267	616817	227181	107232	267752	93225	1437777	582997	2480574	615482	63081	452399	1540773
10	Acylcarnitine	Decanoylcarnitine (AcCa(10:0))	HMDB0000651		Fatty acid metabolism, Medium-chain acylcarnitine, Saturated	1	Method 1	468024274	38952362	507762413	937198	99396935	142765361	249986586	169194806	156178667	414965158	151999265	47749944	82882358	97598473	122801816	143467088	68859557	172340829	79941812	22278419	332555475	498085745	171169429	172493170	241434544	340175267	191437788	336907859	357520742	307616384	106123867	82336538	121381365	66677018	196248533	133420050	41253743	470349492	271028795	63698074	46052258	139357694
11	Acylcarnitine	Decenoylcarnitine (AcCa(10:1) isomer 1)			Fatty acid metabolism, Medium-chain acylcarnitine, Monounsaturated	2	Method 1	21074454	840362	3316927	937198	721703	6610168	4709004	3701650	1613096	2021024	1917207	826673	657142	3753635	3149195	2065350	2719827	10829218	147462	1623356	4134273	115477092	21319030	8727543	3149405	44330650	48527446	3381099	1345050	2077085	1868796	3029506	1410164	3806001	4099529	5869533	766186	20834033	3540120	756797	1978543	4307535
12	Acylcarnitine	Decenoylcarnitine (AcCa(10:1) isomer 2)			Fatty acid metabolism, Medium-chain acylcarnitine, Monounsaturated	2	Method 1	241550038	6556673	22093920	937198	14656747	17728004	18770771	14116800	27054966	29677914	11630801	6636989	3273209	19353119	13454249	14541617	12328301	41542756	2625881	26282517	16760276	222282558	97649380	107778249	56073430	190207655	84380600	43330757	20539929	31878070	12619389	11859911	6377696	26349998	44600854	47366361	3749693	267275670	61852615	9009679	13685057	33536609
13	Acylcarnitine	Decenoylcarnitine (AcCa(10:1) isomer 3)			Fatty acid metabolism, Medium-chain acylcarnitine, Monounsaturated	2	Method 1	108408889	2643388	23724460	937198	13305157	23765960	31931060	40243377	16894108	12446608	16393154	7065828	17842449	15490145	19933988	9543520	9726480	5603629	7806770	4785514	27102725	98753814	55141699	62086118	42689234	99156259	50562004	39861444	92275816	61516295	4149960	8902464	12629440	7450693	29182184	30829396	10803152	280623564	24685767	13094856	9493133	12428362
14	Acylcarnitine	Decenoylcarnitine (AcCa(10:1))	HMDB0013205		Fatty acid metabolism, Medium-chain acylcarnitine, Monounsaturated	2	Method 1	438709862	27344091	357593458	937198	61862122	89037603	180857635	95219744	145815065	606436503	84979575	38814701	84912531	66554384	76872275	73356245	61332206	110661944	49640882	34420489	231170971	577309574	195306265	157901286	157488220	393348172	149679753	173052385	134022979	158996730	86170186	78958441	63191352	67492319	181792435	122227260	29715707	749752360	185698159	64429280	61110518	106479637
15	Acylcarnitine	Dodecanoylcarnitine (AcCa(12:0))	HMDB0002250		Fatty acid metabolism, Medium-chain acylcarnitine, Saturated	2	Method 1	29886613	9744287	142336130	937198	15732615	6336389	16456269	11021692	10237916	7669876	31565500	12365824	23493136	30167018	40311483	27627416	10851544	34852670	25345564	6724419	34933170	171485073	28548507	7768392	30468517	115925434	10387517	130224597	21260490	22757779	24140079	10682768	24441281	11633616	13585172	38216850	10877012	60813921	24762816	15678699	4977991	25531013
16	Acylcarnitine	Dodecenoylcarnitine (AcCa(12:1))	HMDB0013326		Fatty acid metabolism, Long-chain acylcarnitine, Monounsaturated	2	Method 1	54301680	10500130	134806652	937198	23057505	11608520	28712829	20584492	22565087	19734963	36941203	18225786	28583851	45921448	61229767	47404964	16686074	49296111	44608345	9945698	47301359	514649646	66833861	24438962	53270307	121498380	34775899	117052212	55032050	62588864	39058041	16237919	35500526	36180799	24457909	80713491	18628742	146321467	55020319	17766090	8538829	33547455
17	Acylcarnitine	Eicoseneoylcarnitine (AcCa(20:1))	HMDB0240746		Fatty acid metabolism, Long-chain acylcarnitine, Monounsaturated	2	Method 1	1095891	1289594	6720301	937198	1442102	822993	1774271	1130955	675365	449126	1304862	667642	1874312	2344539	4345551	2619204	880907	1655145	2079685	16222	1566962	3639481	1347919	640617	492259	1772066	67360	27421254	1223958	1446758	1113369	1750159	1259872	1807872	573804	1321134	892777	650386	2335959	502241	628809	699156
18	Acylcarnitine	Glutarylcarnitine (AcCa(5:0-DC))	HMDB0013130		Fatty acid metabolism, Short-chain acylcarnitine, Dicarboxylate	2	Method 1	38587245	55917	224428	937198	106364	378167	418723	335450	23236	297528	568409	416943	111695	230814	445008	303317	195424	1390384	27940	150551	702505	527517677	149761733	51634114	2533801	115452325	10840000	3949145	326117	216017	276341	221558	365277	228248	372196	4354613	471780	37424361	235163920	494098	82968	304269
19	Acylcarnitine	Hexadecadienoylcarnitine (AcCa(16:2))	HMDB0013334		Fatty acid metabolism, Long-chain acylcarnitine, Polyunsaturated	2	Method 1	2483344	2758477	35831733	937198	3286856	1161151	2705102	1566897	2426801	814908	4466110	2525093	4248060	4144078	7158032	2837724	2671255	7195049	13994563	1394484	3154876	65661201	3425545	1357282	3678731	11042113	1582566	57830404	3143970	2351429	3402782	2717445	3477285	2631130	1565404	5930518	3223504	8547128	7265551	3406404	1814793	3286687
20	Acylcarnitine	Hexadecenoylcarnitine (AcCa(16:1))	HMDB0013207		Fatty acid metabolism, Long-chain acylcarnitine, Monounsaturated	1	Method 1	5810637	9267582	78890995	937198	12820589	6190329	13106143	8382700	14194952	6646622	11777653	9342498	11108149	20678478	26103092	16318927	8396768	17530791	38568102	3413367	8388078	123823893	16129669	8940585	8637469	18646330	7458053	110030096	11781609	9309677	14150310	7033838	12303539	22358179	6131473	24157027	11318449	12749252	16304150	6895535	5249479	9824863
21	Acylcarnitine	Hexanoylcarnitine (AcCa(6:0))	HMDB0000705		Fatty acid metabolism, Short-chain acylcarnitine, Saturated	1	Method 1	212342477	17607670	186948100	937198	35771630	79984708	132257062	71444208	82006633	780796876	21635939	21394425	29832718	34640613	51035711	43147365	45039477	31998448	19366716	8307112	122328611	205513377	48443733	85216400	10631225	91098957	72649200	40419068	22776939	25103510	40035749	93031737	43871887	49678702	98717833	54668670	13999471	396537095	83168647	18425415	31986281	82678441
22	Acylcarnitine	Hexenoylcarnitine (AcCa(6:1))	HMDB0013161		Fatty acid metabolism, Short-chain acylcarnitine, Monounsaturated	2	Method 1	12867224	898945	1555329	937198	2147415	1283747	1868847	1372789	1835367	695971	858461	1279470	220656	1566973	1221091	854144	1939988	1594423	1105794	3831380	1321951	19846579	179418686	3048053	831838	18239613	2776738	2244457	496471	614473	800794	649021	352937	1697211	3245374	9700798	751700	22132781	3438493	1861017	3672325	2020962
23	Acylcarnitine	Hydroxybutyrylcarnitine (AcCa(4:0-OH))	HMDB0013127		Fatty acid metabolism, Short-chain acylcarnitine, Hydroxy	2	Method 1	23325469	2768342	87989841	6948546	6793157	19326011	24925610	124147791	7441103	34994021	27193709	3811425	5260179	18608976	24135153	5548512	21058978	6569959	8982418	2380599	83001730	18082712	5384075	69401636	6221171	28047507	325979401	17502747	32655779	11491249	2366823	16842023	6726373	10345529	32285710	35126352	17834732	167678200	15924856	8771098	16854727	9198855
24	Acylcarnitine	Hydroxyisovaleroylcarnitine (AcCa(5:0-OH))	HMDB0240421		Fatty acid metabolism, Short-chain acylcarnitine, Hydroxy	2	Method 1	104285007	6585135	10974349	937198	4924528	13642143	11637350	9556219	4313240	6004392	9784727	3979694	3736031	17738985	23349421	10630952	10478274	12483386	3117024	6190757	17268162	88225094	63748612	11012750	8688829	66562073	186804968	19940210	9894542	19591793	4486207	12631335	7250013	5249432	14480741	11335510	6052995	96059228	39406346	6214462	5070720	10631688
25	Acylcarnitine	Icosadienoylcarnitine (AcCa(20:2))	HMDB0240747		Fatty acid metabolism, Long-chain acylcarnitine, Polyunsaturated	2	Method 1	2732419	1349051	3624869	937198	2356803	1490589	2442875	1718041	1865232	682731	725410	981421	2670901	3050895	3025681	1056177	1442896	1375832	2312653	27738	792003	5941381	2171960	1306593	710204	3110249	76557	23376866	2159361	1773699	656150	1457987	807329	2133311	1110818	2732638	642978	1988227	2157372	1215746	1626336	1134302
26	Acylcarnitine	Icosatrienoylcarnitine (AcCa(20:3))	HMDB0241578		Fatty acid metabolism, Long-chain acylcarnitine, Polyunsaturated	2	Method 1	2944949	1966934	2524971	937198	3096693	1739143	2136172	1439623	2319655	566331	1738950	1351365	2502866	4491450	2931590	1183904	1298878	896737	2074576	88257	771662	10673101	3011933	1085636	448595	4444019	17149	11726601	2265671	1771250	1394081	1344718	561081	1861350	1030180	4255237	1223282	2507847	1795338	1659646	1781038	1232690
27	Acylcarnitine	Isobutyrylcarnitine (AcCa(iso4:0))	HMDB0000736		Fatty acid metabolism, Short-chain acylcarnitine, Saturated	1	Method 1	1026164443	34494165	122048626	17927679	11841724	129130434	147027560	61576926	255239037	101449421	194872861	30336076	100527447	209052404	374984986	82842327	221256451	230238943	8865535	70872702	107909858	987915740	161619539	127546234	25152487	630478261	365091459	135700428	28840665	41912682	77137234	52397598	59522895	78798182	224395427	225521109	50772714	1042135891	25520284	101098523	69189357	93791782
28	Acylcarnitine	Isovalerylcarnitine (AcCa(iso5:0))	HMDB0000688		Fatty acid metabolism, Short-chain acylcarnitine, Saturated	1	Method 1	148819724	10319984	38945885	12338492	6440644	47674764	49808695	26432424	37887372	71119894	52582541	4667075	9594534	33681709	47905922	15390513	27943196	49542581	3770836	16082272	45809028	180814756	138877046	59759437	100192865	284336302	67597035	153745238	30884930	51381381	82524976	31844263	12667092	12601561	58920874	62018478	8402213	187081815	39073246	36501732	13321221	43747107
29	Acylcarnitine	L-Acetylcarnitine (AcCa(2:0))	HMDB0000201	C02571	map04931 Insulin resistance	1	Method 1	6547045395	870596853	5497123103	1358529463	2433650267	2642978558	4674533553	5915032250	1809101746	3867707751	1343496479	1045391970	1374581749	2561658245	2693378445	2224872634	2409453092	845254764	2052477486	955805589	4567015509	6326885703	3990889623	5295832200	1156799944	5617534329	6229678911	2438781547	2081860245	2112341541	652986743	2058180553	1274279949	3260696468	3798522021	4113257837	2103629124	18227179740	2539667365	1042718426	1715806098	2264479580
30	Acylcarnitine	L-Carnitine	HMDB0000062	C00318	map04714 Thermogenesis	1	Method 1	3669346221	2708424863	2499769517	2253290620	2062372016	2855142943	2465929044	2113987457	2268654548	2442296521	2047996680	1320980641	1578509561	1810020145	1875626146	2724312201	1870031750	2142518140	872717301	1372410869	2599737982	1938616892	3383274097	751118197	1158804797	2404545604	1314712423	2260889253	2251239314	2308538970	2072243828	2049267296	1617436906	2504077298	2533561958	1394737923	2078453445	4782825617	1559660809	1274424610	1428576151	2191870166
31	Acylcarnitine	Linolenylcarnitine (AcCa(18:3))	HMDB0006318		Fatty acid metabolism, Long-chain acylcarnitine, Polyunsaturated	1	Method 1	2871096	3339021	8697363	937198	2571052	1537016	2578252	1295739	3239978	962643	2748196	1699060	4219565	3905277	3994530	1924349	3262029	2383730	5869668	1295077	1475466	22197514	4353368	1844478	1855205	9976347	763668	11060075	2019227	1769676	2263917	2799271	1908869	2988818	1972466	4379858	2723245	3104504	7198547	3567045	3727864	2552425
32	Acylcarnitine	Linoleylcarnitine (AcCa(18:2))	HMDB0006469		Fatty acid metabolism, Long-chain acylcarnitine, Polyunsaturated	1	Method 1	62656045	60574057	149976361	937198	79548998	44909862	69126720	41695271	75252964	25268410	56532221	38443823	72519502	90607652	76854115	32695150	64085824	53561684	95451492	16384711	43738669	212448686	88574877	45025665	36762647	109891839	15371399	270312308	61342878	51243381	43845671	75578551	29467618	71882361	37789209	86947549	43292832	74796733	87809155	59535642	70811490	48568366
33	Acylcarnitine	Methylglutarylcarnitine (AcCa(iso6:0-DC))	HMDB0000552		Fatty acid metabolism, Short-chain acylcarnitine, Dicarboxylate	2	Method 1	95663439	1288841	13499939	937198	4665444	6643407	4006247	6108431	16902228	2926362	5826184	4404850	4610856	2986405	11382793	2719530	6067366	1332624	2230334	1606406	5106380	115238411	62644594	65444204	5467579	274481260	10167800	17094022	2774506	2645669	4708809	6347581	57870461	8496467	13979078	16636729	1558945	58944991	44868735	3088229	1044961	56283711
34	Acylcarnitine	Nonanoylcarnitine (AcCa(9:0))	HMDB0013288		Fatty acid metabolism, Medium-chain acylcarnitine, Saturated	1	Method 1	94287288	1478274	9863415	937198	3250117	12144742	10620719	8216344	4656321	13812712	5032604	2342325	1891150	8273549	8676388	5652775	7485254	16884052	1561614	5799806	9553349	71839503	19863548	20293014	14728242	60565559	13422582	23322123	9616719	13154103	28456376	4838180	2980607	4085963	5842495	5945373	1914621	36906016	8775932	3573035	2740499	7345717
35	Acylcarnitine	Octanoylcarnitine (AcCa(8:0))	HMDB0000791	C02838	Fatty acid metabolism, Medium-chain acylcarnitine, Saturated	1	Method 1	572459072	25525250	355567385	937198	64609687	179586861	246342861	150296103	143588842	1389988898	85388627	33983573	53535929	59214742	79673213	92759403	49715327	116275952	42358740	12310305	283163246	414742819	147469566	223964426	97225602	288066629	176107782	200961691	127770722	128270370	74115752	90259509	75093866	54402639	206729833	106597354	29307743	665119598	205171866	50196779	43962349	120894054
36	Acylcarnitine	Octenoylcarnitine (AcCa(8:1) isomer)			Fatty acid metabolism, Medium-chain acylcarnitine, Monounsaturated	2	Method 1	191597999	5885484	22262892	937198	5484603	12595331	15801794	10219393	14912030	57990563	9930184	6036544	6724106	47270706	31896445	11186061	29395172	14669137	4833088	12363440	14097550	197313801	57048024	30831531	7341496	150264971	42222214	9253199	5742291	5960404	9175080	18665437	9536388	28944393	40490572	46239637	4300174	490294051	54081340	30229357	16571559	24179699
37	Acylcarnitine	Octenoylcarnitine (AcCa(8:1))	HMDB0013324		Fatty acid metabolism, Medium-chain acylcarnitine, Monounsaturated	2	Method 1	687831860	24866461	112451182	937198	54263499	60737879	45132063	42015933	49732280	71653314	78846358	52605406	23430910	123415165	63837325	61645872	164478359	89402604	26540962	80283441	47967477	717883986	403511442	349956248	88874966	617172291	217648943	32537244	15982251	20211293	62058569	36260571	46483395	63730106	217100747	255453701	23995902	569767084	416998033	191953771	126189510	178195872
38	Acylcarnitine	Oleoylcarnitine (AcCa(18:1))	HMDB0005065		Fatty acid metabolism, Long-chain acylcarnitine, Monounsaturated	1	Method 1	43243665	54148126	184310297	937198	79993726	46899289	82733858	53417257	62242882	38498262	57282793	45083119	68670044	99862072	112899517	71034968	53322870	61856990	123263055	13533650	70205307	160036453	67122132	44650914	35609236	76793700	21059018	248723607	64288000	58000221	55204148	68588603	45144209	105687433	30044563	84771614	57412875	51464788	71991160	38353865	47883755	52662155
39	Acylcarnitine	Palmitoylcarnitine (AcCa(16:0))	HMDB0000222	C02990	Fatty acid metabolism, Long-chain acylcarnitine, Saturated	1	Method 1	26054326	30655735	118236433	937198	30139930	17811004	31280996	22314447	26172618	12289282	39022845	23742885	55447529	42423150	46737165	37148197	24953293	33140442	49116411	10943804	29438122	71637205	40434410	20796459	27656711	66028732	14012479	129527103	31093147	33983417	25842832	23820328	22747340	36358014	17179352	49036498	33086734	29370400	38531664	27839331	21229703	32699186
40	Acylcarnitine	Propionylcarnitine (AcCa(3:0))	HMDB0000824	C03017	Fatty acid metabolism, Short-chain acylcarnitine, Saturated	1	Method 1	468661363	153764746	301255179	89720307	92233285	192705280	235731813	159259000	156177161	316371290	107064207	64232572	69192999	177384681	198170407	100601705	113450303	325353522	19824593	69162509	244245276	283429152	247383692	90761791	46994625	483477268	282826772	397855988	74928205	127319294	61609807	92089603	81698460	224783073	481328600	130276744	79423240	1489422642	56090355	180833450	84851659	107080797
41	Acylcarnitine	Stearoylcarnitine (AcCa(18:0))	HMDB0000848		Fatty acid metabolism, Long-chain acylcarnitine, Saturated	1	Method 1	5799959	7786870	39254360	937198	6572301	3229117	6369801	4653322	4240237	3404944	8900367	4714293	16833335	8437751	11543893	9080286	5294840	7943949	9638695	2546955	7883359	15582231	9702123	4110875	3634825	15552316	1644730	34290545	4135397	5810460	4304261	7275440	5484232	3512970	4506253	7557219	6454726	4879488	18858661	5521536	5874584	7089046
42	Acylcarnitine	Succinylcarnitine (AcCa(4:0-DC))	HMDB0061717		Fatty acid metabolism, Short-chain acylcarnitine, Dicarboxylate	1	Method 1	19127805	1474654	2863697	937198	2022521	4556162	4649207	3143615	1445737	1120239	2804732	1859295	2571489	2734168	3336736	4279277	2194559	3640934	1014493	1211130	3742329	52809638	16096565	20080303	5326760	23543749	16604779	3651138	1238325	2217969	2193774	1949032	2743681	1579604	4213222	5223656	1302324	17975778	15268700	3144133	1467616	3365290
43	Acylcarnitine	Tetradecadiencarnitine (AcCa(14:2) isomer 1)			Fatty acid metabolism, Medium-chain acylcarnitine, Polyunsaturated	1	Method 1	17174980	11245683	162617861	937198	20526659	4081293	13195334	7113399	12395821	5166147	27868262	15166581	32038765	32454638	48484143	20405478	14171064	47097213	64633896	8253556	21293094	354795398	31601670	7310193	19987527	119840311	6590294	81218491	10851511	9343722	30527032	12907194	19403712	11945367	9753393	56307656	16528425	89094686	59210279	21690681	5565034	27258135
44	Acylcarnitine	Tetradecadiencarnitine (AcCa(14:2) isomer 2)			Fatty acid metabolism, Medium-chain acylcarnitine, Polyunsaturated	1	Method 1	2140652	1006426	9886363	937198	2179341	497347	1378849	1186045	822083	591185	2923889	1161614	2710137	2665922	4156286	2262299	984669	1159337	4016925	1018069	2221350	13974192	3097213	1142735	4164282	12243940	1924652	4022563	3853639	2889330	1181423	1139497	1536805	1073560	1219178	3758896	2590998	8168816	3151463	2417973	609397	1087561
45	Acylcarnitine	Tetradecanoylcarnitine (AcCa(14:0))	HMDB0005066		Fatty acid metabolism, Medium-chain acylcarnitine, Saturated	1	Method 1	7656619	6378648	61836167	937198	6264214	4053144	7020449	5352044	4500205	7595331	13779549	7152266	11008558	13136286	15963491	9572641	6467401	9011558	15323574	4264353	9298191	48208693	9394382	5044265	7938051	21060038	4773478	88221828	10210686	8560577	8462092	8784840	9907989	9019135	4731887	15467307	12821367	13026981	9182503	6188831	4983461	9508339
46	Acylcarnitine	Tetradecenoylcarnitine (AcCa(14:1))	HMDB0002014		Fatty acid metabolism, Long-chain acylcarnitine, Monounsaturated	1	Method 1	17381113	19901456	253104838	937198	27733104	8280883	18895723	12391189	9838702	10557635	36776128	25386748	26359715	55393043	90649580	53273274	15646112	44557958	94584722	7722818	25809710	398461056	28211654	12966107	21200364	117490983	9076808	128288361	15647565	14291263	33678021	15331795	45603400	22202527	9875948	65402190	26659649	58139548	55302463	25019394	6962657	32213644
47	Acylcarnitine	Tiglylcarnitine (AcCa(5:1))	HMDB0002366		Fatty acid metabolism, Short-chain acylcarnitine, Monounsaturated	2	Method 1	115423106	2006624	7164417	1348607	529234	20056562	17741041	12438735	3277321	2222222	12442904	1059143	3914740	8151619	11889301	2263735	4968128	11318505	903312	1692884	10531895	78800502	13995882	20842108	2887400	115144568	38204639	29173309	11308546	24054461	4249581	6439754	9599983	3099086	5673906	11944591	2981528	45322629	4191049	9239181	3587370	5017455
48	Acylcarnitine	Tridecanoylcarnitine (AcCa(13:0))	HMDB0241308		Fatty acid metabolism, Medium-chain acylcarnitine, Saturated	2	Method 1	61716470	8909938	60277152	937198	13796988	43296908	69749248	45452956	4618584	2922292	23847270	17284231	11724982	51684053	49802766	23599127	73781534	71423820	10869095	3917052	12061761	176231324	20047369	15920344	16666303	57594786	16104231	97089471	31061774	43776717	76907279	10173543	2482674	46474336	4691228	11187043	11069565	135735433	8806734	3716516	17001011	25195440
49	Acylcarnitine	Undecanoylcarnitine (AcCa(11:0))	HMDB0013321		Fatty acid metabolism, Medium-chain acylcarnitine, Saturated	2	Method 1	35044361	2987436	8427734	937198	3274897	5573587	5737477	5168879	3328031	4563309	4419308	2885672	2474637	9695651	10386929	6425804	4020476	16100873	2977757	5745425	5924787	21200373	5888783	7306823	12392436	22191140	5782769	44487393	13314467	14766488	20248197	3971103	3730260	4079014	3507392	3479337	1838762	9880537	3806357	2990140	1937593	3256765
50	Acylcarnitine	Valerylcarnitine (AcCa(5:0))	HMDB0013128		Fatty acid metabolism, Short-chain acylcarnitine, Saturated	1	Method 1	115231669	25587524	84175613	20312362	6245471	48651893	62289104	32336440	80927680	178059852	63621376	33310392	34735990	71989945	91043179	30824389	86007565	63319261	7383226	52775341	87471463	82097113	28080370	12855611	12205207	92495317	109567728	61878961	21129398	31621496	106763105	60335280	35511876	32465900	78002479	38065807	38258262	147769658	23052877	86005430	31996196	66887559
51	Amino acid	1-Methylhistidine	HMDB0000001	C01152	map00340 Histidine metabolism	1	Method 3	2189859	245154	335835	937198	462802	549134	504606	638751	516195	459815	251360	380073	285066	410701	419670	476749	407861	319156	86950	366018	667255	1585635	121128	2501342	574997	4754547	1711081	1468527	273096	593448	568599	412927	314932	405452	697743	1510251	399671	914361	990202	408275	224841	720024
52	Amino acid	1-Pyrroline-5-carboxylic acid	HMDB0001301	C04322	Glutamate metabolism	3	Method 1	3017698	1943001	1783704	937198	1683657	705625	1308319	3102679	2943573	4040937	3946189	1040453	2174834	1677483	1813194	2262166	1848908	3437128	2154134	3400274	1562566	6390395	3203580	3000099	1670669	4171540	1652544	2752811	4020418	6018334	2667730	2803290	1980596	1713343	1336536	1407000	11605966	6467325	4998965	1541282	3209903	1225341
53	Amino acid	2-Hydroxyethanesulfonate	HMDB0003903	C05123	map00430 Taurine and hypotaurine metabolism	1	Method 3	131169133	2248263	6691513	937198	9189063	7346468	5762717	3902230	5596771	2422782	4790987	4816210	7822694	3199921	4017541	9248411	3742435	5779339	2150005	2563360	21345115	444956719	67469304	42193448	8454789	47160544	77618812	14478752	2133869	4137650	4239220	3394761	4402157	3981668	6907142	45605924	2094434	53334867	52192855	4929360	1597100	13898835
54	Amino acid	2-Oxoarginine	HMDB0004225	C03771	map00330 Arginine and proline metabolism	1	Method 1	2905100	150944	93769	937198	75318	1159667	1122791	675384	159484	776531	280923	23995	524972	373489	210494	27769	72747	1224406	18822	164036	159048	3851112	1394891	830927	1310054	3012832	482641	97830	3899498	1388547	20969	246967	48081	10897	277778	112520	56703	714129	95887	1091116	110629	380058
55	Amino acid	2-Pyrrolidinone	HMDB0002039	C11118	Glutamate metabolism, Lactam cyclization product of GABA	1	Method 1	35165552	46121087	39876451	937198	30280891	31597386	31327860	24053732	42461863	13502799	16400859	29712858	34342778	33115785	28165868	13751444	32293005	20197514	23868198	18306029	19036686	14452766	24724377	14019333	32406543	12580589	16219934	38956665	33601018	27793166	14137492	31220950	31774249	38973802	9777143	34343726	25540435	11433932	28496248	32893487	42328770	32675988
56	Amino acid	3-Amino-2-piperidone	HMDB0000323		Arginine and Proline Metabolism	1	Method 1	868113	1930490	934129	937198	1383884	900860	766041	1037814	1085707	3438648	1291982	1057814	770948	1477640	927851	728161	2206418	925244	1212820	2082456	1289391	872345	1197022	1130933	360784	1153347	908162	1142162	1427482	1130169	3345658	2036554	464888	1595995	456124	1560294	1738127	371979	1114436	1333996	7004554	724554
57	Amino acid	3-Hydroxy-N6,N6,N6-trimethyl-L-lysine	HMDB0001422	C01259	map00310 Lysine degradation	3	Method 1	9333363	1593087	1362356	937198	3330174	6730158	7798610	6764349	8498788	2269498	371278	1933277	1783985	3674972	2461498	2514033	2223584	2029602	1826137	29731641	2832122	40923377	14617519	29488652	1420117	41205964	14570019	5791142	1426482	1808456	3690565	2578108	4672169	2462135	3225410	23735956	2574046	14684880	15382299	2988514	3934166	10672001
58	Amino acid	3-Methoxytyrosine	HMDB0001434		Tyrosine Metabolism	1	Method 1	7299099	1810902	3614001	937198	5470540	2815009	2470094	2223822	4104556	2837732	2299410	4599101	2543991	4115693	5070051	4536937	1853260	3743618	3314455	4229103	3574125	10901969	30729989	17820931	3822069	8308267	22815892	4660109	2935096	4782964	5918983	2166109	2782050	2545206	5071947	8303911	2545375	4652013	8158192	2903062	5395044	7350844
59	Amino acid	3-Methylglutaconic acid	HMDB0000522		Leucine Catabolism Metabolism	2	Method 2	46335094	16561591	21359076	937198	7261273	11379313	6410840	7633808	21022230	11622042	36899160	15829491	17978031	10926197	15478364	9440725	11080197	28769088	8599357	9644739	30799536	15499764	26132593	6202330	16410476	23454382	11739116	17589218	27406942	25609249	9527776	15087154	13253830	9322958	19547491	7971315	14201739	18958016	11348669	11089100	18254016	9206846
60	Amino acid	3-Methylhistidine	HMDB0000479	C01152	map00340 Histidine metabolism	1	Method 3	4360122	949327	227838	937198	610027	565293	299421	393814	273360	232010	615172	808981	134104	453069	505236	619398	183188	776761	72416	694390	340126	1198263	2234934	14211799	403515	5726289	839989	1447656	276835	447327	924780	379640	154004	212723	789195	4516030	1395764	1766125	1328719	603934	355472	442671
61	Amino acid	4-Acetamidobutanoic acid	HMDB0003681	C02946	map00330 Arginine and proline metabolism	1	Method 1	115859298	2808905	6548850	937198	8263200	11699071	9239102	7829535	7531537	2922488	5468245	3280674	5853435	4134838	3891875	4431653	5343392	7551906	1836077	3029519	15642716	181827729	88532692	127584995	29639388	136928358	53631704	33570801	8377968	23399194	6437078	5245954	4498559	2321861	32113653	55367060	4449718	71731984	63397102	4749927	6152383	14094318
62	Amino acid	4-Guanidinobutanoic acid	HMDB0003464	C01035	map00330 Arginine and proline metabolism	1	Method 1	17108825	1077599	1193944	937198	1308953	3342833	2127721	2186563	1735422	416303	2159679	449262	824129	3229571	2443133	1962485	1032670	2592393	512020	759659	2628665	14239059	45263336	17430971	9518327	11633091	27604848	16024792	11365966	5456616	1167622	3069338	1389413	706848	15222564	8016742	851953	5747228	24991620	1848258	1072235	1229286
63	Amino acid	4-Hydroxyproline	HMDB0000725	C01157	map00330 Arginine and proline metabolism	1	Method 3	13155564	37498668	2777764	937198	14656417	23756939	14939800	17197104	9384081	20616660	2145718	3991310	3321045	5946855	6252425	10316792	4262300	9507427	3766480	16206372	4125424	7890903	7722543	11306731	21500319	26033766	51138224	41658717	41426980	55207800	9017620	14816153	3612175	4131431	14596005	13632952	32328868	27065769	25347248	6410355	6324114	9825950
64	Amino acid	5-Hydroxyindoleacetic acid	HMDB0000763	C05635	map00380 Tryptophan metabolism	1	Method 1	3834563	112692	623777	937198	2160624	1247079	958513	688035	600534	149667	479563	153961	243287	419690	507087	547506	295914	1283135	308133	194708	770435	6813641	8079279	2940123	4020666	8557276	20318405	2812641	1803073	2526379	322622	148274	778232	130172	1613307	2220031	243522	3326356	4171782	431258	1225611	433477
65	Amino acid	6-Oxopiperidine-2-carboxylic acid	HMDB0061705		Lysine Metabolism	1	Method 2	10101399	6134991	3963453	937198	5987226	5572469	4017350	3784281	4283107	3708033	5835735	4575021	2577075	4584863	6044864	3997712	3608013	5466057	4114826	4050211	6330814	8604900	13781566	14451449	3241519	14198889	11518802	92186961	16620916	45028784	2634254	3829835	4684032	5093919	7442698	7522929	2656368	7289995	25886508	4944109	4363812	6653664
66	Amino acid	Acetylglycine	HMDB0000532		Glycine, Serine and Threonine Metabolism	1	Method 3	10291887	4458017	9972392	937198	3868746	11240878	8285874	23714602	4572699	7688738	12407051	5124472	4790868	6367010	11519327	5235612	3667252	24222644	3406780	4003220	18716925	2866065	15867541	4834844	6386120	17247283	115295501	9217373	3533414	14191833	4829673	4474667	8882705	20471597	5979802	12029508	30295581	22296354	11871273	2330500	2673825	23796172
67	Amino acid	ADMA + SDMA	HMDB0001539+HMDB0003334	C03626	Arginine metabolism	1	Method 1	103187704	20713272	29220454	937198	24160343	26920082	18803619	25521464	38580104	19045543	50728229	41390496	13411124	18873962	23614177	27202853	17840664	29509337	15297654	10144401	29047227	32712010	108824549	33151123	42508908	57983428	191288187	87872592	63960516	94647289	19070062	32615534	21634635	13079392	40911333	65554504	21116319	26456427	72893682	20862146	32697359	26484582
68	Amino acid	Alanine	HMDB0000161	C00041	map00250 Alanine, aspartate and glutamate metabolism	1	Method 3	70006826	80436748	169923488	937198	75614108	86879243	65295222	55043638	83684326	135733217	113718594	78273513	117238343	91006485	105781817	76467410	90326614	90295328	58689108	72294449	118323522	65254209	94553208	59027194	69423231	92796765	256782172	256524316	199796421	196322489	127898024	157185927	55732071	73146029	61203749	96390822	110018095	78337206	68505673	86049792	78348384	88343161
69	Amino acid	Bromo-tryptophan	HMDB0242168		Halogenated Tryptophan	1	Method 2	55170	287864	213842	937198	602519	427982	328999	400487	383544	44035	214703	702026	217748	606749	527781	369781	452522	449188	450418	566656	185287	1001741	526080	203649	843520	270816	642040	335939	371490	558454	321243	27414	306380	412898	601153	168631	243100	139395	174023	413631	243961	446764
70	Amino acid	Choline	HMDB0000097	C00114	map00260 Glycine, serine and threonine metabolism	1	Method 1	1277553182	1379566182	1355494712	937198	880521256	1270642274	824540190	1239412837	1070538463	1390083571	1709993474	923888729	1293778897	969683856	747103664	1258218413	1032409939	1048259305	1126350059	1181154282	1522936102	466531113	1415044740	750354657	1390017082	1142333843	722130095	1388143419	1689394569	1616740295	1403265833	905536290	945236061	1017167449	1207796093	1047673291	1420322209	688457371	1621490528	1032423013	941644093	1276499344
71	Amino acid	Citrulline	HMDB0000904	C00327	map00220 Arginine biosynthesis	1	Method 1	25059053	11577650	4288439	937198	6126458	8183192	5840291	6468815	8230782	3204183	11305636	3314450	4777166	10960642	5804962	4086196	4649088	13458108	7156192	8677069	3360885	11616914	13570386	11612438	8133664	20972822	1341755	9483194	11677296	22210542	6769347	3574247	4875901	3613387	5330370	14671540	8651158	8089808	12798516	13030437	7747769	5360735
72	Amino acid	C-Mannosyl Alanine	IPT-NM081		Glycosylated Amino acid	3	Method 2	215550432	491136266	754136897	937198	664016862	700131652	573380561	597227217	871480076	365705822	1473743708	480050935	1135881892	1028501197	1116496598	796229324	468534461	617549766	900636814	1034750377	896822409	94810282	151942810	124153123	68937027	298919125	82479935	149080906	550336624	296506479	1013126361	1046292510	409328254	302500263	606005432	533368626	1314564969	337002224	228975140	1103755513	417213148	602525625
73	Amino acid	C-Mannosyl Asparagine	IPT-NM090		Glycosylated Amino acid	3	Method 2	44859955	90561729	85456808	937198	104925349	71067903	9103153	41935769	102279752	123536352	107441425	64877797	92917000	140128107	123323037	111783129	114884125	53893983	113502157	102208330	80950016	21031957	39432301	54682867	18593366	44412906	21617327	34763033	76456472	37154648	110284828	99805366	62073984	62734016	73346426	68053928	130943961	41509465	45918377	106499905	65707121	92361814
74	Amino acid	C-Mannosyl Glutamine	IPT-NM085		Glycosylated Amino acid	3	Method 2	513521230	565116312	782787209	937198	998157907	791601882	544115485	907640356	1175039540	367229812	964884776	581362762	572724580	810362143	959554472	984748480	375491839	579318066	704628323	885695234	742449563	176685683	263044903	345217015	201009522	493332731	181798266	232496929	721213780	537748156	1004212132	827525552	428197933	344783263	721933260	697765607	1295852817	366171541	868203470	961382452	422692594	629117039
75	Amino acid	C-Mannosyl Glycine	IPT-NM089		Glycosylated Amino acid	3	Method 2	79967841	376399395	203746325	937198	352095431	359799724	329841260	396318323	350532267	357359086	358333723	233515142	369887488	391444682	380186051	396888716	281759201	206554388	572872630	497237595	259727539	57251038	116455924	149989592	45583790	101027593	53449077	75648478	201292235	101416760	355490695	323388862	236396483	274871135	202890402	191856840	737817405	159884692	294614277	406161538	269343999	279451555
76	Amino acid	C-Mannosyl Leucine	IPT-NM091		Glycosylated Amino acid	3	Method 2	33119947	25191844	36956536	937198	25296974	53982289	35208419	66866923	65370856	47056712	246120119	24936547	49751486	68912288	68039921	49622233	26828901	49203458	66784955	79370749	102893447	16462851	31414950	12254201	19917083	38359433	10968921	22355847	74298018	45512971	78774342	87685308	18187626	17894171	109796675	49986227	138439173	16453560	21321899	73253882	22537091	39222020
77	Amino acid	C-Mannosyl Phenylalanine	IPT-NM094		Glycosylated Amino acid	2	Method 2	298246663	98874606	200318509	937198	174618497	258259466	248207939	295021702	463612081	603657823	592663041	186651959	548608274	392354588	308426506	224550705	228463521	250395105	376273042	342098017	347780792	130789196	344124857	168946845	294432054	169772727	114629751	182664008	608217111	338228758	411363941	429755209	128333768	75235695	668793743	227783044	411634157	116803194	115913999	291770207	160140423	356569253
78	Amino acid	C-Mannosyl Serine	IPT-NM096		Glycosylated Amino acid	2	Method 3	801722	27388	602532	937198	985612	676492	557324	582293	900775	1372579	1177486	119711	1718273	1045111	775575	888272	815954	1124587	1163333	1115784	875392	113843	562028	851736	789405	970824	959434	728469	1928129	852202	1310136	842498	92321	124177	508596	883273	2635674	555863	596603	627192	88361	857596
79	Amino acid	C-Mannosyl Threonine	IPT-NM097		Glycosylated Amino acid	3	Method 2	93481082	453166449	153358323	937198	287016410	267347192	228754854	441315326	247823701	142282122	273524900	127518250	128142753	284827833	274130408	287176915	179640562	105531452	454359682	394550719	190204609	31767333	94608585	151574359	25541698	122301496	85534977	28408315	87521571	25436020	328314034	186672667	122690789	186026565	247333430	135187184	786451149	68425987	131357993	495105259	142107763	164200206
80	Amino acid	C-Mannosyl tryptophan	IPT-NM098		C-Glycosylated amino acid	2	Method 2	19567332	28577175	45322546	937198	25157937	47295096	42913615	60720264	50783977	18858773	83233615	48791191	53309056	62457819	55010418	35603305	20086405	74775563	67011264	124752179	50776416	12413076	24981657	7593534	25171198	21291027	8338303	28978504	125493390	65117030	72241565	21115174	20498144	26347482	88922203	29499706	127608388	15142697	12032643	95787180	20803391	29629808
81	Amino acid	C-Mannosyl Valine	IPT-NM100		Glycosylated Amino acid	1	Method 2	401206617	320579832	536199351	937198	253381393	504252424	465027610	577550402	560080955	400512945	1975647824	473160935	579191293	588240570	739407034	463898242	238403092	550767725	717966569	991500683	987525551	68891007	142243517	125158160	146616426	339282710	190663909	130416691	501144338	338601420	646220736	798276784	227513145	268128502	859486726	383719734	1218051282	164768281	170544320	846846027	336351528	364987358
82	Amino acid	Creatine	HMDB0000064	C00300	map00260 Glycine, serine and threonine metabolism	1	Method 3	1154964	5430343	23831038	937198	725695	3891181	4007363	6014790	9424188	43397033	728097	7330026	5993657	3087785	5891137	4022508	5647428	11783786	686524	1273181	15512196	526293	1470558	4689313	3250966	565844	31099716	42224294	16494266	14779305	1358299	26599716	1852468	17886197	24358796	3058900	10502829	2065857	12897847	6412342	1412047	10860763
83	Amino acid	Creatinine	HMDB0000562	C00791	map00330 Arginine and proline metabolism	1	Method 2	480586324	41551746	68531990	937198	38078439	90834360	62272516	57532137	42781912	35670734	61543140	31929165	36613681	49750937	69920976	53322510	44030115	49305737	23754820	37609340	122091489	305961841	240005599	219535668	54930964	515330934	188479119	110837547	20951354	35085796	65450816	63730379	56808164	58051591	63712291	179461937	24630409	270379379	163911855	94462382	49627209	54607290
84	Amino acid	Cysteic acid	HMDB0002757	C00506	map00430 Taurine and hypotaurine metabolism	1	Method 3	867576	150952	575254	937198	239443	226886	61719	130650	255261	175586	377441	254001	232182	221963	185499	318436	258296	202028	208796	329048	405174	521758	927298	688935	519965	518730	1934309	234694	190997	157089	397527	242814	262327	461899	205283	644952	614606	324984	474424	237317	99711	480382
85	Amino acid	Cysteine-S-sulfate	HMDB0000731	C05824	map00270 Cysteine and methionine metabolism	1	Method 2	1536727	150333	1154591	937198	3356724	1918451	1179722	1132181	1169054	1304962	1032454	418621	672019	2378159	789222	1597738	631613	5842881	4128014	437156	834009	2668975	16375	5922841	16375	1082418	5739999	1092870	16375	105570	1476041	32751	1900244	2466064	44609878	2863199	1317457	1283480	3588057	894803	271065	851296
86	Amino acid	Formiminoglutamic acid	HMDB0000854	C00439	map00340 Histidine metabolism	1	Method 2	23153511	21175446	19434190	937198	24877237	34185966	20039443	25771389	28322120	22735111	23949739	15284739	21323820	28321658	29126239	28770818	23488355	18314655	25414232	21854931	20404018	23469598	18425782	49619356	8748649	24280409	53118100	9338027	22157030	17604624	25034326	24161472	16291043	22578352	20357810	25893009	28031153	23782744	60586677	26332751	16896988	23893303
87	Amino acid	Glycine	HMDB0000123	C00037	map00120 Primary bile acid biosynthesis	1	Method 3	6342145	10633044	9948260	937198	10157833	10094005	5392604	5783386	7119192	9078845	7517130	6075877	11314127	7058104	8314579	8877711	6777126	4824303	9234665	8252080	7500317	6877167	14433399	11489364	8870165	8757698	27692417	20746398	19341753	18327160	11328418	8956667	3349764	5523742	4466760	6133160	15009682	5274915	12991525	5374616	9363069	7014723
88	Amino acid	Glycosylated-Asn(1)			Glycosylated Amino acid	2	Method 3	1664050	514662	1943284	937198	1243217	1202153	787666	674401	880889	4491749	2349457	1845971	2108009	3371841	2025219	1448301	2493487	721073	1034454	3306896	1627452	316767	3058870	685441	617479	845129	981122	1312963	498284	503212	3106035	1031436	681097	594402	514531	857525	1533753	735177	345834	1090598	1068409	1600943
89	Amino acid	Glycosylated-Asn(2)			Glycosylated Amino acid	2	Method 3	961493	75702	818344	937198	1091103	559360	17761	281510	963507	1107736	1081369	133870	1467921	856681	834486	874606	1021770	770608	1128406	663620	808763	147163	412735	947270	1007768	889731	1330538	1228358	4110567	1807629	1332148	1107236	134536	156258	665676	913770	1406331	615565	633104	618213	149282	844541
90	Amino acid	Guanidoacetic acid	HMDB0000128	C00581	map00260 Glycine, serine and threonine metabolism	1	Method 3	28836	40981	70400	937198	36774	52547	43704	39157	38442	16600	30733	32783	30487	71472	139717	55653	48017	59849	64540	44565	33783	15044	126648	54316	36292	42329	43939	41998	66785	71338	43635	28972	34952	11868	24687	54219	86006	29578	36159	51542	9254	49724
91	Amino acid	Homoarginine	HMDB0000670	C01924	Arginine metabolism	1	Method 1	27609523	3553721	3719302	937198	8440448	6168688	6413113	9912241	14911514	8741430	10846156	5328438	7941544	10814625	7548140	2486286	7222035	8494197	7412846	8906632	3287278	10611033	8266203	11356222	5079736	19668390	3346566	4528740	2738191	2014884	9683762	4382315	8964211	3815142	4719783	15180216	14577598	16431361	6523688	18186685	7393288	6451588
92	Amino acid	Homostachydrine	HMDB0033433	C08283	Human Chemical Exposome, Food Additives and Ingredients	3	Method 1	12927621	1825891	17542487	937198	5167827	10157664	9072710	6960856	8119080	4377507	19769605	8113437	4093584	79413590	50278006	3502879	13507721	11315855	11972480	18284402	8798815	43707801	16909538	9903760	1548080	23682471	7471293	6414100	1677236	1009504	19783131	2878577	15778880	5012598	25607955	9674915	5242948	2999453	2743475	3111706	8702609	15868735
93	Amino acid	Hydroxyphenyllactic acid	HMDB0000755	C03672	map00350 Tyrosine metabolism	1	Method 2	78671672	15819685	33103323	937198	13756805	73889558	60095756	52554422	30690818	31467464	28951959	15044960	18610106	18865295	21708355	13598878	25443569	22855176	13911736	21287589	44415144	164989487	110469712	78000825	42941982	32580656	672500763	240347241	115529274	237197979	30834082	60885786	31491211	16440507	37691060	28780883	8962644	47587829	54562464	16472347	62364991	47111487
94	Amino acid	Hypotaurine	HMDB0000965	C00519	map00430 Taurine and hypotaurine metabolism	1	Method 3	93163	128282	389609	937198	48383	100482	71568	34441	218456	108503	91154	110342	207910	88006	24054	221310	160762	591342	61682	47079	72317	224485	480030	40441	258622	221635	59341	1108649	567853	2222965	239331	176228	100025	93188	138665	246258	218437	254562	44003	113538	187092	77994
95	Amino acid	Imidazolelactic acid	HMDB0002320	C05132	Histidine Metabolism	2	Method 3	239376	211035	234496	937198	134290	968968	1047519	115019	498240	79394	244701	264159	80338	251399	384552	74602	302157	188445	110084	81677	455904	581628	3266224	3847072	237807	182442	10417467	1435182	240210	111991	54214	157780	403115	211844	289045	715823	182881	659874	1792485	220071	300553	154902
96	Amino acid	Indolelactic acid	HMDB0000671	C02043	map00380 Tryptophan metabolism	1	Method 2	48228394	19709834	20877497	937198	28666155	74831023	66506908	78197078	62935106	17428709	35520350	24040857	26530358	45323500	33591984	19237634	30951292	52303294	18078851	52801132	35757834	108002973	254037297	63105004	264393916	90937736	399497976	167771381	287345899	226386979	27589021	11403773	43495387	20804765	40986874	47022539	18460805	147982664	87623739	31632547	53179932	67428935
97	Amino acid	Kynurenic acid	HMDB0000715	C01717	map00380 Tryptophan metabolism	1	Method 3	568706619	2736577	34890155	937198	5389617	30102327	17526713	9810165	8770470	6695640	25181681	8066089	10999891	8519767	16552354	7367495	7670985	22032166	5289506	9645632	40781003	191401603	208368406	86713351	439364563	691288981	2128493921	662747936	603546553	729515906	11925996	13383366	10468727	9129281	30942060	31027228	3929894	150649435	212429029	11378458	8035654	30323287
98	Amino acid	L-Arginine	HMDB0000517	C00062	map00220 Arginine biosynthesis	1	Method 2	13447478	52768358	22527423	937198	17580657	28805316	16841246	16179136	15790188	52773950	22377925	24462677	19407788	20651356	25214750	19961746	27463108	16901387	19527507	16933645	26597323	26039000	19522361	28379222	11947383	22143446	16620056	16465083	2614059	16621808	31270818	2237369	25315477	16366186	28207299	17996115	20651807	18403421	16860564	21331150	44411114	19949729
99	Amino acid	L-Asparagine	HMDB0000168	C00152	map00250 Alanine, aspartate and glutamate metabolism	1	Method 3	21763973	22902186	23300365	937198	18828595	11313533	183328	3554649	14764383	18883400	19073798	12293231	19008295	14510389	17023929	18308970	19200990	9736495	11961228	9201126	17327211	18050631	20837974	27086615	16742556	28904703	31430914	43900761	37313881	41371170	25997301	19708560	8361939	14488383	13104217	18303458	23740174	10284228	19905826	11197499	15259098	16581326
100	Amino acid	L-Aspartic acid	HMDB0000191	C00049	map00220 Arginine biosynthesis	1	Method 1	11401206	5276681	5943871	937198	5367789	11770973	15648327	12059109	6960245	19162499	10648797	6085530	12701766	7381140	5397014	5431104	9948254	7501235	9025877	8005342	10360248	14739152	17324914	13327675	13585900	9374427	16138957	6195680	5333165	3458681	8156027	5045694	3248356	3315161	4744412	8051236	8064179	6419734	9479925	5967372	10283429	10541653
101	Amino acid	L-Cystine	HMDB0000192	C00491	map00270 Cysteine and methionine metabolism	1	Method 3	9520946	665971	2924858	937198	2298913	1065254	673955	1134390	2409405	3511329	2787322	3155313	1610785	2495785	1567490	1709455	2548188	3760963	2352667	2491295	2903737	5678351	1345393	5379155	4310105	3551378	35729412	3029637	1475473	2344131	2959600	1204257	3312542	2441959	1681528	6901015	4158576	2762755	1721064	1138935	627740	3803092
102	Amino acid	L-Glutamic acid	HMDB0000148	C00025	map00220 Arginine biosynthesis	1	Method 1	32682037	61014877	43786069	937198	80324892	45186161	58756920	41899840	31394144	61362343	50143611	46977168	96102215	51203504	30544370	41898697	42427321	36317624	153623168	67980856	39846412	79282288	85288100	90217617	42399550	40948923	46873314	62341587	30964862	32659576	53053882	44788418	19384945	50027953	31036490	45539832	43931616	47063203	70129537	72774831	49762784	47341661
103	Amino acid	L-Glutamine	HMDB0000641	C00064	map00220 Arginine biosynthesis	1	Method 2	66810561	153202982	114103973	937198	149649343	104478170	61123912	76747455	94427633	89275457	55635862	99242020	43842132	78354336	92332366	100108647	104296872	47377731	56741063	67095341	72438279	64827048	49682041	102238463	63659436	77639095	141910813	98471921	94829536	144722293	133648330	69584775	85249274	101401165	81083701	98964108	76452600	88469005	183682478	82805867	103307527	73675705
104	Amino acid	L-Histidine	HMDB0000177	C00135	map00340 Histidine metabolism	1	Method 3	54608505	10797233	39743848	937198	24047533	24202573	8031186	12291539	21479085	19990090	36092987	20265178	34940077	19867230	25556735	22409402	23517681	14863459	13351954	21069759	23833452	30691213	289845	36752455	33857066	69464435	162856606	73030386	39649914	52866487	54558312	31651869	9338889	17319820	26032476	34021117	53560734	21208260	38054556	17694418	16023010	16137067
105	Amino acid	L-Isoleucine	HMDB0000172	C00407	map00280 Valine, leucine and isoleucine degradation	1	Method 1	4450137162	7637929752	6706761199	937198	4716740008	6477572955	4939730762	7079868915	5485191657	11379698944	12621762612	5363159259	4540717736	7491464685	7004988128	5814305197	7552270476	4214156999	5894439066	7004779438	8769642222	4894343011	5165096547	4951312540	3756367788	5490832258	8410720004	5345030936	5356630768	4944382401	9497601293	5575621273	4783970542	5249513077	11001653544	6972378595	8459877611	3582782593	4434901153	6500261201	6437725378	5173008237
106	Amino acid	L-Kynurenine	HMDB0000684	C00328	map00380 Tryptophan metabolism	1	Method 3	1416921	330142	1304531	937198	755919	918093	698049	738146	812088	513503	1366404	1334348	771869	563419	675818	818228	818341	566787	409083	835489	512821	1814630	2120251	1142537	2077403	2041502	2251348	2720976	1774801	2377813	1207326	645782	908274	827677	1039115	923451	570504	1805727	1592414	632423	663137	2183733
107	Amino acid	L-Leucine	HMDB0000687	C00123	map00280 Valine, leucine and isoleucine degradation	1	Method 1	4448240137	7635830745	6703732551	937198	4714635244	6474852633	4937461875	7076576854	5482672239	11374472103	12618723130	5360695885	4538632219	7488024091	7015102405	5811494791	7549643068	4212218815	5904770108	7001562045	8766709203	4892094971	5162724145	4948290565	3754642472	5488308230	8406856781	5342582400	5354170392	4942063881	9493238892	5573046521	4781779215	5247160931	10996600330	6969176376	8456052297	3581136975	4432864140	6497673471	6437437989	5170632202
108	Amino acid	L-Lysine	HMDB0000182	C00047	map00300 Lysine biosynthesis	1	Method 2	11121714	62551435	24536596	937198	39507543	39567771	22640768	23945637	25675358	51863247	13568745	16860897	14053091	27001970	28923042	20950732	63330357	23646769	19245117	10513275	19402863	16799902	31244443	57870601	13793312	16465553	66373739	38638515	11997764	24543759	34654591	16768917	28511973	62869215	48653591	18571710	13715487	14120586	16250069	25012234	33528096	16281377
109	Amino acid	L-Methionine	HMDB0000696	C00073	map00270 Cysteine and methionine metabolism	1	Method 1	197918375	49784501	239996853	937198	42689428	100713423	75241926	243966382	119903778	335280933	108387213	22453756	104097173	34778905	28850523	173391938	133235314	137354990	59331409	82537533	149757267	70135020	195533588	61109290	111986826	167904374	179768525	229505759	716719303	795117424	424956461	609541316	26160126	191551280	3275062125	109534702	386284649	60083940	69683981	45472286	97521961	35156152
110	Amino acid	L-Phenylalanine	HMDB0000159	C00079	map00360 Phenylalanine metabolism	1	Method 2	271738688	316706439	266834722	937198	224191781	273526763	205685475	170171964	269537174	977783373	274171591	295863828	305875897	335712020	281648895	189824704	650620361	137620379	233521670	168129671	305527101	295569128	415294636	359901119	397726032	211214418	543515484	375799344	306844199	417802855	324456223	224611012	281010283	232466323	576093953	197746771	153353483	209942544	228054287	206301973	386017639	294006454
111	Amino acid	L-Proline	HMDB0000162	C00148	map00330 Arginine and proline metabolism	1	Method 2	41319913	110216249	48762345	937198	53712781	55693777	42160185	32293495	58046898	41343294	36949025	29676222	21370330	31342968	33558152	41369055	35492339	32621432	35161315	56475009	34923965	21005349	115608200	58176002	32323156	79415970	78889398	100268795	98225493	157703765	37738415	60949027	22375526	28034690	71793404	69969851	45888541	66108993	84335666	59304247	59303666	46003750
112	Amino acid	L-Serine	HMDB0000187	C00065	map00260 Glycine, serine and threonine metabolism	1	Method 2	3042163	7747184	5493888	937198	8289745	5648579	4777235	4372969	4292816	7900868	4080229	3525238	4826880	6203801	5455182	5387106	7323037	3544797	6100239	4965613	5143292	4685901	4889466	6160124	1875038	4712853	5991139	3380918	2571970	3313412	6255635	4654027	3596496	5570057	3897121	4847085	6642910	3401451	5610236	4847766	5720037	5272999
113	Amino acid	L-Threonine	HMDB0000167	C00188	map00260 Glycine, serine and threonine metabolism	1	Method 1	27449344	39798572	16428216	937198	14553216	20216797	25959026	24331980	13329217	12048654	17455640	14772641	11800035	14418348	13232817	15130047	16874747	17997206	20391092	16730646	16217634	60007844	32244589	46832998	21015740	25957357	36569059	50842584	43711996	29989508	22611356	25819460	14475309	14476720	26797646	27595991	33469588	17045038	20033517	24031548	26286482	18669428
114	Amino acid	L-Tryptophan	HMDB0000929	C00078	map00260 Glycine, serine and threonine metabolism	1	Method 2	39046647	157341690	125855664	937198	77817901	102315741	81418891	76580600	64776464	85182792	70065809	171264719	70522544	121724722	93842820	55448943	139520683	91393007	83703570	135918790	88854685	62409376	74756618	48737296	92306951	58188717	128416545	118867295	139370748	167463554	149115805	21437147	90546154	143995381	172199097	58510961	86261075	55276382	56841145	107482484	100249224	69799632
115	Amino acid	L-Tyrosine	HMDB0000158	C00082	map00350 Tyrosine metabolism	1	Method 2	33594767	80763131	79011009	937198	31542607	59802828	37478996	27862598	42281329	57597573	43860836	48518403	27576986	40776148	50032156	35933511	46038290	33712536	42283101	39960510	64183166	28244883	28412950	95830904	36493891	79358214	315265959	83383871	58384542	90790314	59415453	56283260	47131809	78015347	53088419	24520098	30851224	18205154	110323175	39301945	91000671	31743292
116	Amino acid	L-Valine	HMDB0000883	C00183	map00280 Valine, leucine and isoleucine degradation	1	Method 2	212156770	269643136	299452902	937198	155508725	233354277	174823995	181529312	183145343	320176784	470084745	246185633	147997097	251005973	299294288	158689863	257343263	143270192	204239328	296431464	348148293	81746699	103788384	124425326	100297579	188853622	604468425	122570979	144008326	148977400	276905814	182622866	154287352	208841586	427630101	165190025	272250008	121800358	114794634	286412230	251622656	152701804
117	Amino acid	Methionine sulfone	HMDB0062174		Methionine, Cysteine, S-Adenosylmethionine and Taurine Metabolism	1	Method 1	152856	3341009	3275646	937198	29376919	1535069	1385368	480920	3596861	726583	2285936	1315684	99944	2060138	5442716	47058	2428611	467973	2036297	222162	1627553	740255	2936033	2082124	405272	305644	1811115	5566473	5817722	3510334	396295	77102	1133884	382241	194046483	1349908	399376	1601465	14005	2357852	5124860	2004967
118	Amino acid	Methionine sulfoxide	HMDB0002005		Methionine, Cysteine, S-Adenosylmethionine and Taurine Metabolism	1	Method 1	66584144	217450856	274808304	937198	150354476	231445156	118032147	65756430	151551582	76187911	253357590	81436372	65934679	212331039	262347500	106158685	178592583	221550087	141915818	45176589	207564819	101650982	86037214	153153753	170180512	77162421	139964436	338080882	368888151	196951828	129574136	31620323	140846359	47604780	736804738	148815646	80566405	53061230	88529387	205379629	173750220	166430766
119	Amino acid	Methylcysteine	HMDB0002108		Methionine, Cysteine, S-Adenosylmethionine and Taurine Metabolism	1	Method 1	115805	106007	501725	937198	917330	435550	92749	435493	203709	161653	6830	39948	168524	298590	122961	327219	122816	779212	525682	54582	14210	90117	108975	180690	6802	555916	435664	13584	42323	76486	391947	146024	64999	140273	997331	67855	2454637	26370	40201	254212	572531	31523
120	Amino acid	Methylimidazoleacetic acid	HMDB0002820	C05828	map00340 Histidine metabolism	1	Method 1	68511034	6219725	9905982	937198	10646917	34102562	41299084	56372758	16948893	7957768	7407412	7356300	6587264	8995080	10883618	20021156	6961124	142280726	7961583	5645456	11840657	61071891	88309912	71410506	41107053	95217100	43738431	47852647	16538850	21214760	11699232	8690149	12891726	7457321	12194301	58530103	5180423	50622788	62640417	7001711	8007197	10467305
121	Amino acid	N-(3-acetamidopropyl)pyrrolidin-2-one	HMDB0061384		Spermidine catabolism	2	Method 1	405849962	121908264	135683129	937198	145179245	619432740	594156970	430217221	224565801	169386591	134922896	138871353	58552573	179028020	448101928	236762302	202611553	387526593	53158520	83140069	358031084	562220989	361959000	523565932	289132339	411638499	131888500	644838362	152989189	292469314	154610116	204841495	213537501	50776921	508791095	602103924	64098671	601239826	263733337	261945945	292960533	303168643
122	Amino acid	N(6),N(6)-Dimethyllysine	HMDB0013287		Lysine metabolism	1	Method 1	2037921	1294084	537797	937198	2403015	1235579	2165886	6023749	5975504	5985203	3030280	2945170	4007748	3915285	710715	776892	1011018	2663480	5160221	4856563	369350	43749467	3663635	6373407	1088090	21784453	21424299	2904488	1861761	1039045	715027	921614	4568564	500961	1240707	11724060	1373586	2602808	1220268	489862	1583673	10246911
123	Amino acid	N(6)-Methyllysine	HMDB0002038	C02728	Lysine metabolism	1	Method 1	2259253	1988915	1167559	937198	1838337	2258416	2138701	4014751	3240632	10652554	5692610	2176773	2104499	2972257	1843463	2269283	1332301	1880324	3372970	2338469	1390231	5292336	2209270	5545537	314139	5099599	3458127	1123022	339233	562440	3179643	1716238	2529190	1354145	2338598	4126727	2507638	1867004	1981331	1283015	985619	3876869
124	Amino acid	N1-Acetylspermidine + N8-Acetylspermidine	HMDB0001276+HMDB0002189	C00612+C01029	Polyamine metabolism	1	Method 1	5502430	20099604	19692708	937198	18107677	70116349	99414128	102314450	34341284	49864360	11021371	19385441	25720863	29249243	77435660	18101068	26304124	19829059	16363974	10228448	9651446	25766466	14193817	81112394	20934711	14397950	188496356	185056132	40175354	125578349	29333835	55850847	49207215	14852865	54502205	37955825	8589347	30240620	26277355	14802931	77799732	52791746
125	Amino acid	N5-Acetylornithine	HMDB0240589		Arginine metabolism	1	Method 2	21703198	21121747	17874405	937198	17258358	20481341	15145309	13427485	15707686	29128894	37328026	22129518	14552457	18974815	15607128	12996615	21134203	14817599	13637325	24343297	40694729	29194170	32347727	46468330	7656512	37914235	9306265	10655510	15986045	21107317	26971306	22260108	7698143	11025608	9629669	19168364	23362175	9457320	19295017	26672951	55222026	15009771
126	Amino acid	N6,N6,N6-Trimethyl-L-lysine	HMDB0001325	C03793	map00310 Lysine degradation	1	Method 1	37682758	39257103	38882706	937198	37616471	110834142	131687928	112961542	72784423	104398568	23280536	35390245	32896750	59303549	33353111	28434380	35639597	44205829	29745903	126281918	47149580	115744409	60470462	118538183	19253611	94410765	103381988	85446128	44879322	47674470	43665433	75872984	105665278	62985865	46584521	108266080	33437296	63814593	64924555	39919982	42730722	119695531
127	Amino acid	N6-Acetyl-L-lysine	HMDB0000206	C02727	map00310 Lysine degradation	1	Method 3	1179043	415688	580743	937198	668187	406561	528052	492553	883319	1021874	568027	640949	842487	773581	667996	635065	557487	663216	295164	311900	657454	473477	1435114	1817662	613649	962158	892974	1104457	514282	1028315	442776	602354	467297	744212	1059162	946122	458720	2550702	1045106	333816	432796	702449
128	Amino acid	N-a-Acetyl-L-arginine	HMDB0004620		Arginine metabolism	1	Method 1	10819091	1060097	2253474	937198	843763	3057851	2905527	1859823	1506508	514247	1319975	1170932	526173	1684997	1805562	1867040	936070	4410050	795213	864046	910420	6676741	4243356	3221123	924643	7030196	1107984	1011430	221228	776897	1077272	149382	848886	698820	1030989	5027839	2853551	1015669	1264970	6402465	1402316	1473231
129	Amino acid	N-Acetylasparagine	HMDB0006028		Alanine, Aspartate Metabolism	1	Method 1	20031143	161418	328926	937198	374727	1655562	2363163	3631902	2168341	1357065	1204480	560451	1477226	1711367	801334	1064643	808736	1326767	633676	5443999	2210300	26328802	11020128	25965022	4577824	9601567	24882065	14872745	18360427	8421219	1199187	1055021	3007923	283210	1295674	14592812	181326	20278371	26920494	295824	1075637	3937317
130	Amino acid	N-Acetylaspartylglutamic acid	HMDB0001067	C12270	map00250 Alanine, aspartate and glutamate metabolism	1	Method 1	1378273	489076	144706	937198	51951	843090	855727	403142	20909	298563	6128	182232	6128	26308	430576	316607	306822	1031555	6128	12919	1267046	1445535	2934969	1903824	1153610	1352226	10332697	4001469	1065595	3262551	332260	344350	540182	404385	309775	461816	6128	52579	1420219	256609	946190	89381
131	Amino acid	N-Acetyl-beta-alanine	HMDB0061880	C01073	map00410 beta-Alanine metabolism	1	Method 3	2059611	2626537	2987692	937198	1798895	5572027	3577965	3505448	3016313	3295216	2511397	2307040	3671733	2752161	3554824	1931488	2089106	3849335	2321742	2345154	3668476	3338659	4911520	4964865	4047540	2987770	4332214	3710345	3390106	4823506	2505079	2543631	2396473	2399423	4760835	2199901	2503109	2696744	3210702	1924529	4493605	3193907
132	Amino acid	N-Acetylcadaverine	HMDB0002284		Polyamine metabolism	1	Method 1	3808	3808	25142	937198	62785	40939	8772	19695	830759	39461	1154411	52638	8733	28358	22234	153553	12083	5999922	23752	78718	23985	50874	12654	95074	10922	3808	158481	436071	4105747	2719171	62339	32061	186107	8988	274871	13405	11808	308282	3808	194239	56932	20226
133	Amino acid	N-Acetylglutamic acid	HMDB0001138	C00624	map00220 Arginine biosynthesis	1	Method 2	53156963	38471563	17162895	937198	48361138	42246394	48793479	42482725	34099869	42090782	64395547	32579008	72709662	51482487	32388987	44736691	32027493	24794385	136780798	73681969	31474047	43170788	196428740	42312796	5025226	24455813	102644992	18852399	18101314	30424609	40675946	52065754	20352821	45966117	25659565	35415998	69647559	41064682	217581725	83977273	23014149	32062727
134	Amino acid	N-Acetylglutamine	HMDB0006029		Glutamate metabolism	1	Method 1	3261672	783004	451476	937198	460032	474642	614572	367105	399849	102737	155696	1098362	207292	992789	779233	388481	490892	1135494	69172	291904	334447	4570470	3114606	3480033	2205921	3292347	8334567	1411867	1166445	1558523	460101	922949	551684	1053261	612061	1733810	270026	1299702	3501237	602662	626324	570048
135	Amino acid	N-Acetylhistidine	HMDB0032055	C02997	Histidine Metabolism	1	Method 3	152732	3596	202322	937198	227063	134780	156416	166732	255340	150436	256871	3173	111577	146439	150977	245082	120787	177512	131335	168874	147141	13680	4339	19105	80579	245442	5123	4898	64427	9984	250805	210252	18075	7378	179702	281009	427945	236259	147340	186135	4589	148963
136	Amino acid	N-Acetylisoleucine	HMDB0061684		Valine, Leucine and Isoleucine metabolism	1	Method 2	862428	637917	429916	937198	868933	781931	664949	842014	910664	835532	996827	256451	671761	767609	800398	499679	525240	472071	316833	424692	752824	913651	2054695	606999	178626	380022	1416174	1086568	1011024	1367465	793424	227080	762552	417670	1168071	907806	442374	268312	916314	242948	644417	592597
137	Amino acid	N-Acetyl-L-alanine	HMDB0000766		Alanine and Aspartate Metabolism	1	Method 3	35882494	8557965	14450424	937198	13995669	29439985	20935188	19176064	18270722	8989410	16350295	13105314	14061618	15426029	14011466	16710199	14217290	18288992	6486766	8768333	18192454	36603992	50389969	60222495	26171054	40439445	59520231	43736969	5713004	35329885	12799074	10809244	19124388	6450878	25990807	29476867	8322960	39857433	41952072	9795591	13863228	49811472
138	Amino acid	N-Acetyl-L-aspartic acid	HMDB0000812	C01042	map00250 Alanine, aspartate and glutamate metabolism	1	Method 3	90137477	14597320	21840170	937198	26788738	23505333	20180158	20887343	20391270	21283759	23127554	15692359	33583616	18962993	19175694	22946691	18025096	27426818	27045323	23353725	20437601	67707262	122731369	44548159	59416251	55702034	110139508	56949875	55977781	64791449	26852388	24014097	11258066	14571578	18207974	29151871	28314538	33207325	41808086	20272136	14532901	25182992
139	Amino acid	N-Acetylleucine	HMDB0011756	C02710	Leucine, Isoleucine and Valine Metabolism	1	Method 1	556974	580145	402435	937198	305456	677240	549208	500144	527371	447639	798709	813708	329061	619552	604469	439149	541584	600120	204479	367664	651550	932699	355327	1119987	349965	731530	2413446	735044	190549	529033	453671	283197	789481	615855	821334	624617	316618	442515	611891	359281	640251	736527
140	Amino acid	N-Acetyl-L-methionine	HMDB0011745	C02712	N-terminal acetylation of proteins	2	Method 3	25140168	4504018	6322387	937198	1980812	1770460	1435192	2829101	8820179	7308502	8961699	4893323	2191942	4544309	3264825	4521756	7320800	5656990	456856	2274405	6839722	6863390	8643710	30102814	45278824	31555769	51643333	12628308	680900	1086341	3090976	8332708	7606839	890656	18527058	14238396	2543046	24229464	112243852	3358614	4538275	29419436
141	Amino acid	N-Acetyl-L-phenylalanine	HMDB0000512	C03519	map00360 Phenylalanine metabolism	1	Method 1	12997118	891521	852827	937198	513635	1690063	1410119	697766	3153127	2070577	1354427	2172033	790112	1231231	1612382	707032	1346746	4130954	330863	501962	817231	8372671	5007611	8005487	1915760	4538586	16992826	4725509	1317274	3480228	590045	893239	1982892	1253327	1681490	2302998	311645	1794293	3992073	561822	1892082	1456606
142	Amino acid	N-Acetylornithine	HMDB0003357	C00437	map00220 Arginine biosynthesis	1	Method 1	9613157	3226241	3048369	937198	8283046	3787936	3279293	4479557	1529536	1783695	2230965	5183561	1112123	5492248	3310104	2858470	4298551	4466095	1736131	3489782	7063658	8895843	10708625	25586215	1643571	16291796	6248723	5265750	3355420	4747319	2768488	2761527	3803626	1100464	4780754	8764283	2195253	4176109	3143345	3855152	3819284	5280229
143	Amino acid	N-Acetylputrescine	HMDB0002064	C02714	map00330 Arginine and proline metabolism	1	Method 1	340577	257128	451882	937198	878085	632486	404317	250845	876277	241322	276019	976546	714330	273921	191665	188052	794785	443858	145965	432377	754696	1050188	555608	2066212	4312168	845345	3659712	1538097	1082591	2168152	1628090	968522	465357	171632	1340293	1133115	650303	1775111	995184	508504	1288231	842638
144	Amino acid	N-Acetyltaurine	HMDB0240253		Methionine, Cysteine, SAM and Taurine Metabolism	1	Method 2	60036047	62430897	81736043	937198	61492411	56478779	39565449	43377760	77995572	38378317	68882024	50223212	116259765	65018827	35554170	87989778	64981541	61995272	64545522	31450412	68098871	128553453	53029695	49838434	19444054	44198033	19589509	29863126	44246015	43196505	86063349	49810407	15239996	21627710	56459309	98858926	76994166	59622671	126004063	96137190	31678978	47150562
145	Amino acid	N-Acetylthreonine	HMDB0062557		Glycine, Serine and Threonine Metabolism	1	Method 3	62538722	11063841	7505050	937198	10597223	15299155	12036188	10511227	8797576	4479222	9915479	9274243	5952223	7915326	7990357	9815305	6837414	9459002	4165138	4760937	10869000	67971728	77662647	72190909	10608380	63621365	63039385	24299877	8451104	15717408	8601638	5708335	9911931	8653504	18153824	32040057	6846666	30291624	39672297	6717954	7581860	18281779
146	Amino acid	N-Acetyltryptophan	HMDB0013713		Tryptophan Metabolism	1	Method 3	5940067	864068	924762	937198	16386770	730275	12598073	1882293	304368	411120	761168	1039157	452455	606866	2178979	2149621	555110	672670	2654628	619830	677577	1556139	997089	685335	515625600	3870397	98398686	15157763	389227407	1543820996	436580	256418	5124762	9272322	840476	228110	2531726	652313	8065335	575885	714559	587467
147	Amino acid	N-Acetyltyrosine	HMDB0000866	C01657	Tyrosine metabolism	1	Method 2	346311	27673	23339	937198	12451	113951	18333	11545	5284	41009	38330	30950	20820	16792	3939	11510	47997	24653	5376	28261	22229	180159	26286	34307	24143	19941	1764164	364917	8806	154246	15216	11194	32184	4468	14655	1969	9581	12302	55168	21678	19746	10383
148	Amino acid	N-Acetylvaline	HMDB0011757		Valine, Leucine and Isoleucine metabolism	1	Method 2	560408	1095784	266030	937198	189253	708644	426595	144552	231396	276721	344471	185345	207729	296268	83475	463696	286483	541203	87803	584633	687644	414880	706908	1169199	77965	608928	1913592	385033	99170	648862	707174	248644	725747	245407	621737	592809	291387	816793	347890	248078	363046	803719
149	Amino acid	N-Formyl-L-methionine	HMDB0001015	C03145	map00270 Cysteine and methionine metabolism	1	Method 3	30483680	4686662	10496269	937198	7050132	19981732	15257190	17277602	8140341	5745768	10433418	6573341	6689935	6550422	8547587	10516912	7871945	12493056	2948082	5528434	10886960	34915324	57852855	26338616	29120471	33874806	28979430	36007857	711403	14198766	10004716	10329912	10375575	2540045	21073028	21536174	7177751	34512104	31936387	5111040	11489491	33091506
150	Amino acid	N-Hexosyl Alanine	IPT-NM001		Glycosylated amino acid	3	Method 1	8195933	3584916	6829914	937198	2416001	4008035	5671547	4164832	10039978	4298598	18587031	3863365	9062792	5591078	6184826	2719854	3393505	11197054	6849693	6381578	8211904	2569024	5010472	2832754	7398662	6355759	1379911	7896005	32301872	16803823	4272810	9046499	4576437	1862098	5224023	4644310	9223355	6593767	506090	11592850	4566005	6795759
151	Amino acid	N-Hexosyl Glutamate	IPT-NM006		Glycosylated amino acid	2	Method 1	3513269	2110646	1815142	937198	2432882	1814023	2086195	1212360	2498152	3026426	5792553	2584389	2571078	2547010	1221480	761745	1675436	5363574	4807938	2414307	2280946	3084012	3115026	4003097	3256868	2480376	1292939	2600696	4695578	1674227	438499	2429805	1300415	1483252	909044	2934965	3259882	1818874	1748533	4924314	2078409	1520411
152	Amino acid	N-Hexosyl Glutamine	IPT-NM005		Glycosylated amino acid	3	Method 1	23028741	9621940	16999655	937198	9639610	7465533	5483008	8229124	23678238	8805466	28208959	10863924	5582000	10804542	12054950	4171272	6224660	17158736	8089064	8376053	15120466	2430201	7525964	9177251	22827055	8111881	4226238	10726096	80514332	22002034	4790844	12856551	9291244	4483450	9604954	10984023	23118609	8654515	8709820	16139155	9310423	5732102
153	Amino acid	N-Hexosyl Isoleucine	IPT-NM008		Glycosylated amino acid	2	Method 1	952387517	223514337	758440964	937198	277472069	415608079	166164382	374035272	576053746	960921721	2639114247	167166058	121380025	660866804	716536738	105214241	580486739	615920279	142175260	229170466	1472224229	63944903	182568798	321356761	340729862	426795601	579748861	97142689	1251620028	292150504	103632890	382461468	166323662	102386984	1029025691	291214790	896376836	273770311	226250646	852351211	169004434	102186429
154	Amino acid	N-Hexosyl Leucine	IPT-NM011		Glycosylated amino acid	2	Method 1	864984840	208229103	688837140	937198	252009669	441858780	150916558	268138171	523192139	872735841	2396916983	152664037	110240723	603097580	664092912	94209651	527449655	559395933	128611707	241480661	1337115004	58076527	165861033	291868793	309460340	392849314	526544045	88357484	1136756076	265339234	94122274	347771089	151060941	92994258	934589761	249119717	814114385	248645813	205487136	806730660	169784407	92809652
155	Amino acid	N-Hexosyl Lysine	IPT-NM012		Glycosylated amino acid	2	Method 1	3707061	381964	1301027	937198	1369088	650057	533967	1994581	3778329	1288637	2937870	125636	2093123	634586	1791867	834796	709088	5536605	1280002	2408146	879695	162165	650670	743033	458516	725035	532292	361898	2415315	1794960	480540	1918334	435395	1156532	1919109	422164	4411632	309417	38599	3462368	224290	539469
156	Amino acid	N-Hexosyl Phenylalanine	IPT-NM014		Glycosylated amino acid	1	Method 1	404199306	57432363	234432280	937198	91345072	133128120	47863569	48192269	238786685	435915790	433880117	75481152	63205755	196332475	189437411	22123481	233598091	151488158	42679117	48039137	323950522	26019948	150471688	188180239	198172279	102322484	274342036	44540607	491524016	150028767	20284892	147333866	59023444	28034433	350402163	63675315	140853825	100648587	44418059	227551538	83210705	44500112
157	Amino acid	N-Hexosyl Proline	IPT-NM015		Glycosylated amino acid	3	Method 1	7978400	1512963	2060604	937198	1346616	2260290	2390336	1972194	4936860	1648489	6100000	815520	558151	1703085	1547085	174544	1080023	7642874	888053	1886344	3700288	2539275	10256583	5400021	7714228	4068722	3054008	3649677	33264863	7172345	515116	2549249	961870	590165	2860127	1970639	4069606	5214185	1430239	4539322	1030451	1049864
158	Amino acid	N-Hexosyl tryptophan	IPT-NM018		Glycosylated amino acid	1	Method 1	71946846	27012042	81883949	937198	22555064	29754651	34540174	26773827	52510350	28400915	107376063	36526356	21569643	55928212	56201419	12506476	37448105	90711244	35769096	43961987	76476214	10182006	28329454	25826566	45757681	25108929	51042183	15713261	166284610	52350406	20516568	10672548	21907131	19865582	102226294	18079219	79275145	23687948	11409512	115007239	16133221	16999606
159	Amino acid	N-Hexosyl Tyrosine	IPT-NM019		Glycosylated amino acid	1	Method 1	91331104	29295567	94424046	937198	27064741	33520193	21172593	18641914	54274642	39383921	120205158	22540291	14298812	44260321	54315823	14711649	31875355	78201533	25471917	20378482	104032104	7274446	16571126	28919846	25199781	14182167	197025274	24379264	169747186	67493854	16178165	50053622	30348694	21486394	44423208	20134876	49399794	13914217	19379790	72756858	32888571	17195344
160	Amino acid	N-Hexosyl Valine	IPT-NM020		Glycosylated amino acid	1	Method 1	534189389	73328057	275184161	937198	86945073	147490197	86695492	122601984	315695521	327843650	1020980781	96662643	70642468	266158048	272069759	35301491	212825542	358697117	81768067	199419399	510191112	18667381	79298086	109498991	459867834	187448920	463250540	47480432	977687368	207241608	45978750	163359873	65852762	44996007	397487914	94284118	415720187	152349229	43360350	425680414	74794599	47697120
161	Amino acid	N-Lactoyl-Phenylalanine	HMDB0062175		Phenylalanine and lactate conjugate	3	Method 3	13303621	586969	5005245	937198	890452	1547594	390062	524172	3941344	4767348	12113510	1799001	6508329	2341191	2654528	1773473	2926217	2240270	1147107	1511814	5360344	197603	5248088	731607	7251815	2723195	3404144	2962872	11084578	5668673	2488033	2210323	440386	119962	5234665	586782	2337225	1109319	961593	1380794	1226490	1698661
162	Amino acid	N-Lactoylvaline	HMDB0062181		Valine and lactate conjugate	2	Method 3	3325578	867903	1650940	937198	1318005	1053928	875481	1018345	1451746	2500401	5209949	732015	1666476	1806757	1601867	1376838	1355282	797856	1286115	3367544	2986375	615173	944333	636208	1350124	1345624	4197844	859542	3010483	976886	2205856	963595	347590	505602	2108920	755626	2913028	1021346	634068	1241447	497093	934814
163	Amino acid	N-Methylproline	HMDB0094696		Arginine and Proline Metabolism	1	Method 3	701037	1450732	13711835	937198	4973395	4810921	3073300	3803158	2726096	8218661	3239217	32013300	2773748	4695776	3388284	3548959	3772118	5500127	6292779	9892981	2156768	614352	609347	6828518	647093	735937	3421498	624825	540187	594965	6090183	2249795	46409531	3185223	2144473	809771	1447907	402471	609704	11926381	5476571	27156997
164	Amino acid	O-Acetylserine	HMDB0003011	C00979	map00270 Cysteine and methionine metabolism	1	Method 3	205290742	17249667	28549938	937198	27660407	48234694	34683800	32251616	40111626	18808156	40992733	28857353	33638431	24134286	23860301	30105893	23361818	46173537	11969197	14380049	33259953	159456012	210161270	179887217	62477904	186152427	198456633	101369996	27983247	70847781	22145962	21170845	28521395	15179668	56012454	122554416	22474950	95172566	102791575	15144905	21581181	87093238
165	Amino acid	Ornithine	HMDB0000214	C00077	map00220 Arginine biosynthesis	1	Method 2	17426743	18330532	5564389	937198	8743734	7052206	5572003	4825500	6370830	5117457	7255739	5106865	3759809	11534114	5976567	4471689	8215117	8425727	5747755	6018167	4479059	9855814	8006051	11455125	4484815	17501557	1324529	8120942	6505118	15418953	8214456	3601013	6070851	7131191	4811514	14147343	6669331	9399637	15795019	11487953	14071187	4207058
166	Amino acid	O-Sulfotyrosine	HMDB0155722		Potential plasma biomarker of reduced kidney function	2	Method 2	23787873	2462505	1784809	937198	1688271	4029133	3727179	2906147	2156358	1260711	1531319	1658839	1527107	2212144	2573343	4006239	1904054	3866378	617647	1499207	4509055	21991260	15629883	17871396	3910896	24712374	13345457	3635256	371292	2785828	1507321	862100	2696297	1886031	4256054	12351955	1130252	14381243	13434447	2949561	2540037	3111014
167	Amino acid	Phenylacetylglycine	HMDB0000821	C05598	map00360 Phenylalanine metabolism	1	Method 2	1138937	63477	184301	937198	100903	257531	178730	744814	284188	2137706	466929	585197	2091911	160664	146137	957624	175928	447118	73023	840289	1334681	36254672	2224832	2153952	2384280	4786012	2518302	26343080	3830461	2572979	927429	1026804	252019	67226	641900	677502	635894	1503867	2084314	429136	387204	448120
168	Amino acid	Phenyllactic acid	HMDB0000779		Phenylalanine Metabolism	1	Method 2	4627814	3672594	3674179	937198	9934691	10707768	11336981	11468925	16865131	27995749	6269924	2860576	3431637	10173372	4002498	2241238	15827871	6357872	2513334	5393919	5316189	7042429	40846785	8180873	20475358	3466471	54306923	18427230	21965479	29132129	4406892	9957208	7541446	1956393	16157741	3897062	1878385	13894771	11283558	3828959	7755726	13456812
169	Amino acid	Pipecolic acid	HMDB0000070	C00408	map00310 Lysine degradation	1	Method 2	2335852	5361485	12803683	937198	14861710	10950525	8970132	7982038	4971137	7925091	8016402	24110516	5017968	7319924	7114550	6263534	5113466	5781346	9499792	9635160	5645506	2036564	1467252	10032054	779756	3041737	5696271	3555077	2910772	4284180	7211200	6470598	52039674	3529615	8503062	2765379	6558785	2357900	3407610	16583073	8449927	24535142
170	Amino acid	Prolinamide	HMDB0253910		Proline metabolism	1	Method 1	2456454	1711519	617293	937198	792140	733676	495243	463034	840896	1650444	834017	583700	74008	1295639	857330	159490	874043	1221778	650076	1513035	149645	2209978	3271017	1981469	467388	3144687	2358657	1425729	741400	1577972	2008519	1185952	253792	471376	128506	1521890	325659	1304313	2330962	1077446	3890930	360320
171	Amino acid	Proline betaine	HMDB0004827	C10172	Human Chemical Exposome, Food Additives and Ingredients	1	Method 1	430764058	30493703	79509689	937198	257754565	166128029	158419935	122765345	273199341	842494564	136061050	273014509	36464265	364017889	228443079	343197208	126744078	53707524	1048538170	97513555	151000304	1436517229	179971587	788774008	79329852	1472107190	157504770	65034139	20940429	18382826	298097488	73467043	66653159	34107123	169473528	638652564	21714473	686937687	2984491213	43961222	48118424	241300931
172	Amino acid	Pyroglutamic acid	HMDB0000267	C01879	map00480 Glutathione metabolism	1	Method 1	286652496	345195439	445852968	937198	490792033	350680627	196928221	194887757	225582784	342350057	332400214	270556906	190472252	358853629	358885329	172519263	313866295	630589335	243506874	184123078	308093081	358861114	366975637	279364872	181263494	275547743	269702010	503129586	492659118	858801644	286509989	415197210	199455260	247702890	176012878	404256010	344616757	221924450	714861191	206880138	266235231	198979177
173	Amino acid	Pyroglutamine	HMDB0062558		Glutamate metabolism	3	Method 1	20850076	7728517	36431842	937198	47675300	376191175	381962530	523887004	71188423	91520920	49449218	48055396	27189730	197980445	262230224	46950409	42098053	113299273	65066672	132744044	72201585	45368433	52848775	183901778	10725834	18457309	22289774	44476069	9615236	9376300	239293432	18606243	305143826	112028197	231198309	59904120	7560865	37697979	36757580	19674921	7883426	31912712
174	Amino acid	Quinic acid	HMDB0003072	C00296	map00400 Phenylalanine, tyrosine and tryptophan biosynthesis	1	Method 3	88976947	273923	198343	937198	148890	486671	1558924	259506	308437	74382	840466	3366969	303584	626207	178089	275376	322383	1491803	50421	212178	1739299	51968513	38803553	5182602	289183	49085798	1416048	335629	309701	172278	1770467	1017722	584842	114952	2059101	58494447	501705	1583954	7086241	504142	12278250	123849
175	Amino acid	Quinolinic acid	HMDB0000232	C03722	map00380 Tryptophan metabolism	1	Method 1	18086571	882930	2160100	937198	1964344	6158732	5452006	4177723	2159101	610058	1729048	3048931	955311	1504601	2171534	2766143	1687761	1897132	2292242	1064556	3765400	30023142	52909141	70221917	5024309	141088101	187453257	6553876	4806116	13514385	1776626	1399483	2486224	1424042	3000372	4888471	520263	3254909	25343100	1939628	2523430	6593945
176	Amino acid	Sarcosine	HMDB0000271	C00213	map00260 Glycine, serine and threonine metabolism	1	Method 3	361715	288223	199815	937198	173074	286766	90204	233488	94055	744660	157642	275179	74179	106360	274239	327282	108214	226146	29535	157549	363218	423132	270919	21408	170114	394075	18688	414414	20892	606036	207623	250859	198544	150842	164720	107372	181613	12074	248507	265376	162102	151596
177	Amino acid	Serotonin	HMDB0000259	C00780	map00380 Tryptophan metabolism	1	Method 1	5670328	2668753	37677911	937198	3377236	7554669	7025963	3217672	6973185	4360496	6797912	2754441	4769201	1549006	3647197	3758925	4732222	18103931	6541895	2053275	3808668	10489527	5796179	4065010	2272737	35422831	1382659	795266	4420916	3960151	21728243	2688132	3042719	866198	31116665	5426438	32904503	2104923	6658973	13737573	1942624	4128187
178	Amino acid	S-Methylmethionine	HMDB0038670		Methionine, Cysteine, S-Adenosylmethionine and Taurine Metabolism	1	Method 1	9119982	668795	15532021	937198	3888573	6178179	4390484	6418781	2783478	2920192	2815006	1298548	1908252	3875050	5150210	1659194	9820763	2826298	5098038	404763	14090258	10361471	9736629	39366458	4836515	27502198	75406825	20788669	4102552	4587272	2618952	3153005	3763661	682647	7453183	24806352	1615967	10825420	14010933	3838467	28289692	5932701
179	Amino acid	Spermidine	HMDB0001257	C00315	map00330 Arginine and proline metabolism	1	Method 1	554785	5624583	2077896	937198	6645701	4548901	6072145	4945120	5639780	2595191	3641466	570692	9104167	8699629	9739538	4295803	5311503	6088445	7272827	155043	1015459	4267149	7128690	2879073	1726293	1504637	609290	18389841	5025393	10151202	19478255	11120424	3131469	11771948	9828263	9345471	4796277	794210	8289144	5725944	8661726	3095081
180	Amino acid	Spermine	HMDB0001256	C00750	map00330 Arginine and proline metabolism	1	Method 1	426608	2666323	1012929	937198	3047620	3633917	3010130	7808130	5873251	386396	1108462	87170	6467041	9742203	2826771	4863793	11370884	1168574	5621451	51842	1171249	1088984	6783546	1708593	2405479	253550	69700	5368789	3015413	2324713	8676482	1864553	1845694	3863499	1902021	3200084	6343811	1611224	6644500	3256047	2651745	5498222
181	Amino acid	Taurine	HMDB0000251	C00245	map00430 Taurine and hypotaurine metabolism	1	Method 2	8460694	73579911	32517419	937198	23772905	16057066	11678372	9317885	16824010	30560982	10268302	34055980	26307793	20054551	8407411	25102728	73156875	12926745	17045309	6542227	19758774	110652820	16813720	18975392	7548424	12073477	5537054	19637354	9319323	16285379	26956991	11191822	9717264	24812116	18283524	34003107	11493772	30150723	70921655	23029765	23483685	16925516
182	Amino acid	Thyroxine	HMDB0000248	C01829	map00350 Tyrosine metabolism	1	Method 2	2026712	2604218	5881223	937198	2421895	1472467	1464980	1231575	2448665	3186839	2928413	3362502	3691822	2909765	2427004	3044167	2888413	5820089	3900350	2904955	3689655	2775100	2859972	2650351	3347095	3378603	2074675	1331985	1677803	2093398	4508531	2802178	2621136	1331690	2021208	1683934	2246792	2341816	1422075	3354393	2737613	3409380
183	Amino acid	Tryptamine	HMDB0000303	C00398	map00380 Tryptophan metabolism	1	Method 1	6937137	1949291	803244	937198	437666	518294	687326	430324	797306	1861069	1078622	3894909	1091438	763271	697845	629590	369411	2791309	506387	619153	617776	8999375	3960150	706353	861039	3577118	2800586	864635	1024056	800460	597656	898371	3934677	704711	844143	1397473	1280545	1923509	896601	603469	764018	696692
184	Amino acid	Tryptophan 2-C-mannoside	HMDB0240296		Potential marker of Renal dysfunction	1	Method 1	85560015	5181402	7722298	937198	12805351	14358648	14587223	12733284	9430155	6605661	8783666	8697650	6658747	8667125	10259071	13809475	6403575	16216582	5436526	5398115	19736322	104296139	189647014	96720385	19173101	101614179	68486115	22137604	5451672	11285057	7081559	6256201	9117727	5714967	17727714	62458086	4778851	52892245	75906168	7280476	6268868	22161806
185	Amino acid	Tryptophan betaine	HMDB0061115	C09213	Tryptophan Metabolism	1	Method 1	81487871	11732516	10904727	937198	22272252	20892861	18100158	15262047	8895639	234778513	96555571	434340909	6272436	25827528	24834400	40241050	6003994	85744127	27011447	5673508	75687500	59461705	11722437	25539140	1031375	19852205	45072715	1146584	1308887	2005341	40461734	62680571	536388126	21736748	15057360	92490351	75016359	2307954	8129188	7656395	18708362	38508673
186	Amino acid	Urea	HMDB0000294	C00086	map00220 Arginine biosynthesis	1	Method 1	204317735	17079999	35172342	937198	23980899	90145888	113944805	94499118	68993394	47065404	31525082	35529178	20991358	49018071	63445542	5701678	57133194	58243375	6384788	24130509	85463107	236736478	70649412	183261774	14553533	187603965	392046017	31597936	4024600	11669446	35910681	42966659	75251742	44717402	117813931	149437449	14526189	106954141	7481184	54479218	27924447	54177000
187	Amino acid	Ureidosuccinic acid	HMDB0000828	C00438	map00240 Pyrimidine metabolism	1	Method 3	659763	45299	26237	937198	46222	121612	66617	88383	114421	45750	115662	13602	92102	100254	47034	93256	134711	303932	64886	17366	69817	612694	540536	321136	251567	357099	651820	279297	23123	108818	125982	109783	11847	47403	74620	166390	132024	129250	137191	100614	15253	74173
188	Amino acid	Urocanic acid	HMDB0000301	C00785	map00340 Histidine metabolism	1	Method 1	7252367	8651818	13229812	937198	7211181	4324903	6040435	5544933	7821138	44700831	14170414	4224039	12579880	16198509	13532902	5634412	5239177	26446280	11038529	5760494	6677593	7729104	18596941	15971893	29869959	14384794	15674321	8559683	35901928	9589659	11364313	10213179	3122904	7689770	7787030	6078144	5871754	5335021	11949244	4466276	3157724	14849141
189	Benzenoid	4-Acetylphenol sulfate	CHEBI:133226		Phenolic acid metabolism	2	Method 2	9505398	12199697	198576	937198	105007912	458805	258827	663019	1141489	1622	24795433	3722562	20935	611994	67195	112016	138167	28261259	16933	4132963	1387420	2830822	53379845	744953	590762	31358867	223499	283833	3262456	3043413	1200475	665118	2073576	1622	2238668	5953665	640085	2534300	21581408	1614171	649978	595989
190	Benzenoid	4-Methylcatechol 1-sulfate	HMDB0240459		Phenolic acid metabolism	2	Method 2	1304423	2792	4899	937198	1992	44691	9187	1499	46956	609	28952	42688	1598	1971	15462	20298	11516	131720	1601	2103	282340	52378	5289	265967	8484	678280	20230	3268	18433	5228	15080	2668	50003	3077	56908	813517	37482	24823	609	24680	424483	3172
191	Benzenoid	4-Methylcatechol 2-sulfate	HMDB0240461		Phenolic acid metabolism	2	Method 2	885919025	145344	41033826	937198	267975	73893152	35200996	3269635	592300606	197772	68751073	63553172	14814065	1698790880	79643645	55150836	81784662	134344734	1510492	20165289	194663337	978741138	5813616	914188663	2026440	581099857	7802964	4383766	7210337	6440186	17541732	9966639	595582673	3068175	72263059	543865228	54049498	108955470	848371	80177674	306342049	10980202
192	Benzenoid	4-Vinylphenol sulfate	HMDB0062775		Phenolic acid metabolism	2	Method 2	567732697	35373469	2089814	937198	67789743	3037159	3064331	1314361	15233600	111612	61629427	20872239	1545170	7092884	1944703	2505445	13037721	70612175	890062	33087112	10824426	153262430	108113285	14465686	36194531	337452243	27404509	79960035	115219906	104762261	7491833	3881974	8092864	1089104	18648915	33250696	4369832	39879265	27344521	24078927	7584939	9390241
193	Benzenoid	Methylpyrogallol sulfate	HMDB0240694		Phenolic acid metabolism	2	Method 2	114503892	37850	705332	937198	389437	4251568	1030976	250950	4327268	7449	9823044	57865117	439217	2520874	602192	1506624	747512	1518538	317993	1648881	8462871	353097801	8810975	28200518	5991272	489458093	5392300	2979180	1635581	2580181	213102	19154167	149164968	27175	2356067	60844229	2542238	12031822	1113596	7795187	27435385	4216453
194	Benzenoid	O-Methoxycatechol-O-sulphate	HMDB0060013		Phenolic acid metabolism	2	Method 2	933579531	304951	1517138	937198	568056	4217975	1645067	531494	6454490	35357	4390735	13029140	772647	4884680	3786066	3359047	4172687	17154335	168415	1570382	36158713	587619095	38570246	201562110	37829057	626984747	35294339	6838100	7646162	7140216	1266099	1809942	21739814	372712	7826211	111234349	1459184	51808591	5482551	12818967	126108845	2917233
195	Benzenoid	Phenol sulphate	HMDB0060015	C00850	Sulfate/Sulfite Metabolism	1	Method 2	135210923	11395793	80944509	937198	13893856	1164693428	769570452	413863710	176233635	3130589	147862768	89231391	390736059	227961916	454259866	356467493	379651278	334176340	31650654	47679579	231853203	2902774906	284272647	2314115007	3424768236	4578498041	677022530	387579755	271061652	296231794	83688411	148695751	310803711	295234490	415465497	1016655782	119445161	7934047541	419868876	3362991084	278895201	1457626173
196	Benzenoid	Pyrocatechol sulfate	HMDB0059724		Benzoate Metabolism	1	Method 2	2141102679	6916855	12834829	937198	12803094	28911109	17189711	4692881	39405743	439852	105517438	514217725	13423853	140569348	15252521	53407657	67888655	150027297	2346785	59486082	255562365	1208446157	27702367	296648140	17954588	1427872477	25996308	4671162	7846142	13955575	28561186	16284103	331742263	2114991	36267093	408874563	34607170	274391105	3626530	279569629	1919002244	31521830
197	Benzenoid	Tyrosol 4-sulfate	HMDB0041785		Benzoate Metabolism	2A	Method 2	708676	215998	534056	937198	902325	1005066	1566349	1872125	1014909	1024813	288079	671522	977882	1136363	1068572	541122	1141600	623240	793039	368077	586659	147842	173859	357943	11108169	313453	366130	2169107	7358959	2994213	563985	190160	821934	345108	567424	935088	1365273	1319501	430214	262955	780589	1049999
198	Bile acid	3beta-Hydroxy-5-cholenoic acid	HMDB0000308		Secondary Bile Acid Metabolism	1	Method 2	86317	463166	182085	937198	123211	191266	162797	150476	354250	502938	149219	210896	150127	168415	223048	553660	584591	201913	171068	314054	254275	40481	27649	15681	148496	325777	8892	601026	1605815	2334812	179103	347746	191243	124004	62674	191165	117439	74295	10125	218035	141390	187405
199	Bile acid	3beta-Hydroxy-5-cholenoic acid glycine conjugate 3-O-sulfate	IPT-NM022		Bile Acid Biosynthesis	2	Method 2	58215212	93983652	85504122	937198	732814229	626534161	728750746	603116530	380464400	513711530	53300802	246689624	707636976	176910261	260113070	168701890	109483126	194887396	334659386	209297482	178023416	10997719	58593706	248067887	170867153	40331438	97567930	246990374	1188587376	1310150704	287222085	402158611	297054957	161739908	82959675	59158763	58661994	41129375	103041192	93315096	165514991	72032189
200	Bile acid	3beta-Hydroxy-5-cholenoic acid taurine conjugate 3-O-sulfate	IPT-NM023		Bile Acid Biosynthesis	2	Method 2	21165281	5477262	35236493	937198	226280184	166804800	166847966	108489856	14416457	521691513	11737081	56155934	301540073	25984417	25352858	36619998	18494795	19521973	190040014	47822725	175539634	92207695	3638552	33040563	22963128	10011464	8532663	32574137	157167555	127282366	57759191	78916513	21466559	21008107	10680711	11011743	2373748	11275840	24758102	6255910	21814954	27814696
201	Bile acid	3beta-Hydroxy-5-cholestenoic acid	HMDB0012453	C17333	hsa00120 Primary bile acid biosynthesis	1	Method 2	5659747	11131573	16968968	937198	9314364	6271230	6752175	6487121	10713913	11143681	5510882	6956980	8193140	11868464	15117178	14224718	11144359	10710827	9035183	12299820	14382660	6597978	2207298	1679857	7652462	6015308	4638633	11098474	26073114	38542355	8976145	14918329	10937314	6401625	1231785	8865427	5600865	5542028	4510428	8879278	7705108	3340143
202	Bile acid	3b-Hydroxy-5-cholenoic acid glycine conjugate	IPT-NM021		Bile Acid Biosynthesis	2	Method 2	2481612	2371708	1579397	937198	21913581	6514990	4285513	6133489	8007620	8241647	520670	2159530	17838147	1852021	2748257	6287790	5101277	4251308	14834294	2119908	1753752	153065	989391	3836281	2600055	1393554	1237919	2343535	54334241	67919087	2546865	3227784	2769128	1155473	1204252	1172671	920900	484769	1275054	1596767	2861538	1552283
203	Bile acid	3-Epideoxycholic acid	HMDB0000438		Secondary Bile Acid Metabolism	1	Method 2	4127358	1009372	2474220	937198	1352844	1348836	1015882	709226	51972454	32669	28570400	15027439	130192	5244559	1329071	1795948	10122985	20908411	155717	10829105	522334	4459707	477264	461085	966391	11583750	10612634	1041742	3894380	4717500	994704	1373036	9225429	1597612	12558009	17236305	7563085	14428000	991106	19970629	1898798	52276015
204	Bile acid	3-Oxo-4,6-choladienoic acid	HMDB0000476		Secondary Bile Acid Metabolism	1	Method 2	33406	210316	160628	937198	417985	216012	178410	120821	223704	795821	124348	106665	41361	350266	265228	289572	338357	112886	458058	197505	78655	8675	180715	215668	234470	97040	4505	444365	1424920	1501267	154131	248100	345527	66795	87395	127623	43128	13695	65995	105090	178569	149754
205	Bile acid	7alpha-Hydroxy-3-oxo-4-cholestenoate	HMDB0012458	C17337	map00120 Primary bile acid biosynthesis	2	Method 2	9818748	10288408	25676645	937198	11033003	9306380	8795174	12264461	14184854	8426383	10878910	8754206	15012572	16642489	23901340	16951543	11752714	11388463	15729894	15305170	15099666	9016482	8907459	5185516	29291637	13398958	7615694	26855501	96268923	79856406	11017723	24140120	12359287	5108935	5882248	16057654	13996611	10790852	8198845	6134335	8350755	13239470
206	Bile acid	7alpha-Hydroxy-3-oxo-4-cholestenoate isomer			map00120 Primary bile acid biosynthesis	3	Method 2	10204227	10692325	26684697	937198	11466160	9671744	9140469	12745958	14741744	8757199	11306010	9097891	15601958	17296229	24839695	17617052	12280995	11835568	16347442	15900491	15692471	9370464	9257162	5389097	30441612	13924995	7914682	28047550	100048392	82991528	11450273	25087848	12844507	5309509	6113182	16686375	14546110	11214496	8520727	6375166	8673632	13759244
207	Bile acid	Chenodeoxycholic acid	HMDB0000518	C02528	map00120 Primary bile acid biosynthesis	1	Method 2	1454664	53371523	1239208	937198	1780673	1952381	2093917	2211264	12523334	609931	6596954	7921306	689204	2087945	1406776	812430	1264865	2795506	3823215	41493983	781594	310334	5537257	1402717	18521058	1243738	1279260	3258328	336722820	296274681	490701	2183233	10419490	1404597	3882453	7447881	4391518	19068721	14089551	3660315	2860147	10654503
208	Bile acid	Chenodeoxycholic acid glycine conjugate	HMDB0000637	C05466	map00120 Primary bile acid biosynthesis	1	Method 2	116751262	413594075	23670849	937198	2495896585	61837367	216261671	601943551	348740784	73857768	222364842	72487208	125460572	173014553	130332100	89809782	434040559	104439850	2981132350	1025571565	5137750	12218881	105477221	28820631	916184459	95820980	47205123	82165093	6341915794	3740218880	27491418	18688091	809785172	148797955	57535033	26946481	78893646	191683937	33576934	85302493	35307919	127814223
209	Bile acid	Cholic acid	HMDB0000619	C00695	map00120 Primary bile acid biosynthesis	1	Method 2	1241306	6036748	1306099	937198	2811611	814385	640432	1725827	2641385	202595	3379978	1906755	323296	2585694	1474759	566371	1222760	2961413	4568850	1347317	495488	1071461	3024957	1418027	13380540	791148	2164365	16758866	948565206	389242944	602396	644494	3529171	1942694	4792222	4408960	14134224	935778	8529476	1329810	2607808	3951557
210	Bile acid	Deoxycholic acid	HMDB0000626	C04483	map00121 Secondary bile acid biosynthesis	1	Method 2	2850799	6963678	11581304	937198	2834478	3037718	2548420	1670410	29708803	315508	30115288	9234639	5297761	8628507	2860265	3438097	21911321	46871714	2079118	4634609	7779819	4238586	719898	2070645	3339063	9502397	16903550	1645613	3154227	4269492	5556889	7813967	30638784	6371709	22604681	6936423	16154120	16411155	243963	33358035	2974600	1915574
211	Bile acid	Deoxycholic acid glycine conjugate	HMDB0000631	C05464	Secondary Bile Acid Metabolism	1	Method 2	17479241	2250874	3192461	937198	989	2428326	1652456	49197	79362515	2956	81630753	2061267	8475	41305741	15531850	5115646	422148422	130649656	135646817	19811	2284039	1379033	989	450892	9249	52055598	3395096	67262	324056	38406860	7423050	5397207	296565595	2913720	22974288	1951926	28647305	24502886	5904	27862357	3298714	13839784
212	Bile acid	Deoxycholic acid isomer 1			map00121 Secondary bile acid biosynthesis	3	Method 2	2851628	6965703	11584673	937198	2835303	3038602	2549162	1670896	29717623	315600	30120848	9237326	5299302	8631017	2861097	3439097	21917696	46885349	2079723	4635955	7782082	4239819	720108	2071247	3340035	9505162	16908467	1646091	3155144	4270734	5558506	7816240	30647697	6373562	22629284	6938441	16158820	16415929	244034	33367739	2975466	1916131
213	Bile acid	Deoxycholic acid isomer 2			map00122 Secondary bile acid biosynthesis	3	Method 2	2741843	10562583	3134451	937198	4062001	990165	797585	2006707	4689323	114306	11067863	4339625	7592140	2472659	2555773	4259131	6790552	8288231	2239180	10257839	12294675	2420486	874053	1697132	6586419	713958	23910855	2205549	3570696	3371372	5186605	6321612	4890873	7147473	5236062	6258092	8047983	2101266	371183	7266626	1606289	3319494
214	Bile acid	Deoxycholic acid isomer 3			map00123 Secondary bile acid biosynthesis	3	Method 2	1967491	17266651	4673881	937198	5750764	1310778	1414412	1508523	4668716	208195	20978460	8306570	10689937	3680547	3179988	4309987	10463271	7705738	1828884	11017745	14640215	1982730	856473	2202161	7045374	542829	34723900	3431865	11206697	9542368	8004117	8072513	7317395	7613791	11135150	9620283	8339396	1193263	626608	14855104	1405604	5229065
215	Bile acid	Glycochenodeoxycholate-3-sulfate	HMDB0002497		Secondary Bile Acid Metabolism	1	Method 2	6647065	8634400	4318790	937198	537049830	349127689	338824935	323855604	29439921	15007891	14636925	37699865	89443871	26530313	37678038	23035997	2071480	13604159	225805158	34114405	6925137	11008890	225260210	129473711	17260640	7249481	52442640	7432867	107674036	126140203	14316403	2073763	30011092	60145839	24697146	2241669	4675850	8297652	18418604	2531740	32181214	80151785
216	Bile acid	Glycochenodeoxycholic acid 3-glucuronide	HMDB0002579		Bile acid metabolism	2	Method 2	10051040	12780122	3116227	937198	54126156	21660192	23490287	22679315	19299626	4086225	12163064	15353592	94160185	21721586	11204797	6387648	6498236	16552055	81742409	11213497	9055482	10733749	27201905	14040543	5538158	6601385	18379165	2181127	13064389	10309297	4757151	5525753	15227947	20374479	10305140	5126670	11154631	7520120	12428731	3489356	13906521	20213122
217	Bile acid	Glycocholic acid	HMDB0000138	C01921	map00120 Primary bile acid biosynthesis	1	Method 2	13414221	26461852	7371798	937198	2431690095	41516737	68436433	180483130	16683049	18462126	22625600	7358338	68391531	31926055	20963946	4450905	57285173	12187822	1844843613	29193909	1481548	2930817	25463682	7965920	286107015	16046663	23431398	61831615	2015122006	834641248	6952449	2382005	143026924	69987614	14455127	1759860	15262459	5398577	13008129	17711364	8238363	14007198
218	Bile acid	Glycodeoxycholate 3-glucuronide	IPT-NM047		Bile acid metabolism	2	Method 2	6261344	3374249	14091117	937198	4269207	4479623	4528605	6042896	41114863	140014	2170141	682569	1970026	4874799	5880917	66193854	10083889	69900907	2813130	430753	46348313	1082151	3489842	43497902	1189114	18961209	7138082	4095770	7661994	5406893	1365706	16233167	1703229	4825181	9726613	23111768	2314044	1256974	514361	1868482	2023802	1339277
219	Bile acid	Glycodeoxycholate-3-sulfate			Secondary Bile Acid Metabolism	1	Method 2	2914005	759863	3666805	937198	855	63571258	79676534	67512034	33002806	4227	23275949	7211482	4160	33195485	14524774	2933016	16523784	81783755	855	8765	28319854	2841765	855	24679693	3658	7817519	855	855	17628333	13125183	12600482	3582512	49041626	10083387	47893411	806493	8752750	5400596	7308	2288420	14691067	78712064
220	Bile acid	Glycohyocholic acid	HMDB0240607		Bile acid metabolism	1	Method 2	6013128	2422081	417266	937198	72608919	8161239	5128919	7987362	2660150	233586	1182153	873195	3378777	11324360	2941475	2467648	1343955	991284	53165394	2288970	71307	1009184	2097941	459064	866229	1916232	333752	715805	14211575	9682030	784918	27237	703714	3832940	1427974	524552	790499	474448	1559149	691408	591570	1724411
221	Bile acid	Glycoursodeoxycholate-3-sulfate	HMDB0002409		Secondary Bile Acid Metabolism	1	Method 2	3635081	1450223	9634313	937198	2020306471	176775806	194515455	158924678	174798962	1809662	53795737	21450718	43110567	14946728	4495698	12468645	6661281	7374992	5272455	42689797	4855340	10323917	20829907	69726546	1962071	4722828	4454526402	1765322	11538107	9329649	19853244	5863686	18898254	20844608	75365532	7928179	2359581	15019685	4947412	2748978	10323301	327638101
222	Bile acid	Glycoursodeoxycholic acid	HMDB0000708		Secondary Bile Acid Metabolism	1	Method 2	11962863	6308483	3985142	937198	495971726	5697427	10219671	17896115	320869000	1073528	95151610	4778943	1504933	30802136	3870521	7256208	44663319	2839207	8161543	141850708	287025	2768175	2647164	1574102	7140412	7980233	339377619	4468657	126507203	53879730	4150933	1494667	15453462	6106128	25547231	16275153	3973248	23628277	1999058	4330760	2251208	82781393
223	Bile acid	Hyocholic acid	HMDB0000760		Secondary Bile Acid Metabolism	1	Method 2	950325	2074404	529425	937198	401200	584288	373369	508060	1027407	9362	723670	1000700	102840	1136077	371051	328168	198353	303272	616010	460385	31642	842963	640622	131934	500294	201673	19725	2094619	10813482	9637050	79919	9498	389159	1886985	2492618	1874891	979893	213402	778664	34713	291536	1277536
224	Bile acid	Hyodeoxycholic acid	HMDB0000733		Secondary Bile Acid Metabolism	1	Method 2	4106672	1004313	2461819	937198	1346063	1342076	1010790	705672	51711969	32505	28427206	14952122	129539	5218274	1322410	1786947	10072249	20803618	154936	10774830	519716	4437355	474871	458774	961548	11525692	10559444	1036521	3874861	4693856	989718	1366155	9179191	1589605	12495069	17149917	7525179	14355687	986138	19870537	1889281	52014008
225	Bile acid	Isodeoxycholic acid	HMDB0002536	C17661	Secondary Bile Acid Metabolism	1	Method 2	1151715	9693988	5754407	937198	5148999	785981	736912	925762	5291627	177840	12619593	5734696	6714828	3356208	3123273	2845137	11686644	7042807	1858290	16220513	7389307	1574322	568716	1191960	7102507	468522	26742826	2237944	9212407	8048120	17682648	13313535	3438041	6420234	8576649	5954277	10012359	814202	704096	9291225	681739	5417991
226	Bile acid	Isoursodeoxycholic acid	HMDB0000686	C17662	map00121 Secondary bile acid biosynthesis	1	Method 2	1825810	34265	1450400	937198	20900	1211622	969780	123288	109712747	8713	12488273	11580303	45745	2457038	844734	1708794	5787215	1193773	23591	15670667	387017	7075638	25854	328831	136509	14136381	46204	38339	521031	1058331	1367774	744865	2868270	1093900	8237346	16274019	1430333	2129375	126677	4786170	1462495	86016632
227	Bile acid	Sulfolithocholylglycine	HMDB0002639	C11301	Secondary Bile Acid Metabolism	1	Method 2	21950962	299207	10334411	937198	16611831	119391256	103391506	102764329	43667991	3307450	65122369	15541739	12055234	66183337	69048632	40024969	100353094	185009795	11237640	1017436	51369818	3314224	547207	26784074	984844	14040007	1274790	5948085	31814832	29892259	26361729	14358038	53190000	9459642	35631178	2708941	22325459	7389862	742677	20986566	17320683	1609011
228	Bile acid	Taurochenodesoxycholic acid	HMDB0000951	C05465	map00120 Primary bile acid biosynthesis	1	Method 2	58859829	35226062	5598411	937198	439015582	14069820	52413841	121738471	11015385	31881432	22161716	14580340	37609122	17794263	17404879	13623691	52298681	4653878	1368585753	137353258	1369425	21005884	4156150	3029091	91197903	10010052	6285067	12150746	1114904010	263032941	3687018	2157063	65602782	19283752	9838095	1310562	3148992	18287259	9285718	4363969	6314140	25538397
229	Bile acid	Taurocholic acid	HMDB0000036	C05122	map00120 Primary bile acid biosynthesis	1	Method 2	10648289	2109554	2155635	937198	523083422	11148978	21796078	49393116	1409650	11953845	3655189	1436142	32588382	7701944	4905010	1082063	11241172	1590255	1299554288	6554802	464068	8404959	1542399	1171347	66261344	2924435	3596867	15246399	650411844	121772041	1578001	456174	16826057	15493657	4067222	278621	846164	1282495	4641685	1428583	1493049	4225040
230	Bile acid	Tauroursodeoxycholic acid	HMDB0000874		Secondary Bile Acid Metabolism	1	Method 2	671540	167003	256247	937198	14268303	361966	882338	1505285	3870868	180477	3685638	450682	255245	81748	19878	212471	2553544	12385	2391630	10953647	1491	2737335	1491	1491	320579	280474	12618771	276141	14565893	1735329	178970	9233	388859	273197	1558862	227518	41382	887509	70870	37902	53504	8061809
231	Bile acid	Ursodeoxycholic acid	HMDB0000946	C07880	map00121 Secondary bile acid biosynthesis	1	Method 2	4062773	993577	2435503	937198	1331675	1327729	999985	698128	51159209	32157	28123332	14792291	128154	5162493	1308274	1767845	9964581	20581237	153280	10659651	514160	4389922	469795	453870	951269	11402488	10446568	1025441	3833440	4643681	979139	1351551	9081070	1572613	12361502	16966592	7444738	14202231	975597	19658130	1869086	51458002
232	Carbohydrate	1,5-Anhydrosorbitol	HMDB0002712	C07326	Marker of short-term glycemic control	1	Method 2	21788720	18853539	234662514	937198	36003468	137039121	106022398	103425755	139270115	224006486	16490252	236853682	19057734	90612634	100908433	139207064	83686240	77417499	100106305	226130882	50959419	35365284	37393107	73540947	7207763	24871343	42951441	7902134	6552063	9764360	187488520	21611493	104190737	176262259	339399909	22655021	7862048	9898079	12565440	55655584	119030438	274213294
233	Carbohydrate	Arabitol	HMDB0000568	C01904	map00040 Pentose and glucuronate interconversions	1	Method 3	52162610	1910150	2560858	937198	3558703	3215234	4041359	2816217	2947883	1377254	3317396	2528695	1958595	2451282	2567860	3327679	1950641	3391016	1588540	2343880	4941060	43950187	61093140	27876960	6664671	23767758	33694624	18064518	3547089	5679211	2122340	3813305	2852877	1926915	4978423	21181122	1440170	15745190	17775018	2153575	1904697	5346101
234	Carbohydrate	D-Fructose	HMDB0000660	C02336	map00520 Amino sugar and nucleotide sugar metabolism	1	Method 3	8624256	4499615	3932727	937198	3433658	1962075	1590253	1244728	4553332	1331200	6721656	5047378	5453039	2502306	2757014	2223647	2485227	11700141	2578466	2337649	8107749	1001318	4702620	1001604	15902329	2798029	2210346	12402536	2065011	8106117	2300772	2756941	3114944	2699904	2740187	1481825	3365763	6305206	1237663	2646396	3624215	1611765
235	Carbohydrate	D-Glucose	HMDB0000122	C00031	map00010 Glycolysis/Gluconeogenesis	1	Method 3	3042303806	842729275	1251952600	937198	437410838	522818893	283279876	434224930	1253432359	657583256	2360529168	1091549944	1505544986	692718710	848942940	617101144	616541612	1672614763	432687032	608409406	1473849827	903719400	2211031838	336388113	1829976028	1898010184	784602064	1636100464	1683580277	1816004436	631015494	809534154	919590061	541116150	943719702	500597290	1250619246	948286209	426732643	571889421	938182338	522844015
236	Carbohydrate	D-Maltose	HMDB0000163	C00208	map00500 Starch and sucrose metabolism	1	Method 3	11658643	886234	981555	937198	599548	717368	322169	766966	1630760	84305	955241	396761	1296055	1662762	568010	736543	1761053	2174745	542245	120750	757016	2635912	14709740	1570566	3214175	3130035	179934424	12499946	5185630	1296362	779782	463944	1163963	852616	11282864	1574172	779276	2132751	874358	540144	1028575	1533212
237	Carbohydrate	D-Mannose	HMDB0000169	C00159	map00051 Fructose and mannose metabolism	1	Method 3	15321339	1012374	2633162	937198	19235722	2610845	7686097	18608662	39960997	56203476	15005342	17748894	47108782	32206968	11203664	9735814	31929473	18745645	14842544	26730621	6560897	13025375	39964982	13467567	16951883	11744231	12166018	5006408	7486846	4395275	33513737	7991343	29030199	1637653	8478391	18499138	43561277	30113609	3530347	3660337	10654901	29405079
238	Carbohydrate	D-Ribose	HMDB0000283	C00121	map00030 Pentose phosphate pathway	1	Method 3	9929920	6413616	2620593	937198	2427160	3716142	4178299	3950303	4730567	1974510	3841170	1314455	4077538	3762955	2219235	3911099	3687110	4531989	2317712	1286093	3221946	54133115	9518737	24360604	20501266	6557167	55106663	11546123	3053476	3428271	4508229	4089284	1797171	5633489	4950864	11555793	3609431	16652092	9553980	1958882	3191758	4110456
239	Carbohydrate	Erythritol	HMDB0002994	C00503	map02010 ABC transporters	1	Method 3	139725471	2928232	4390091	937198	7172667	7667840	5866801	4546760	7662356	2385014	8487066	5707917	5294715	4671025	4644430	6363372	4569777	6973192	1346066	4677146	17184627	132488401	111960600	61839897	14175581	75908620	71760289	30201606	7335654	15087795	5244777	6294368	5077170	4213739	10859849	58035237	2618177	36786688	36700616	5307457	3871538	13963781
240	Carbohydrate	Gluconic acid	HMDB0000625	C00257	map00030 Pentose phosphate pathway	1	Method 2	3254841856	475864470	200747118	937198	1168352048	331235785	1057980201	312244823	2069007410	194972772	432074358	323121800	461092179	352431890	283468954	401146827	328187203	327771356	163490343	341362596	665304043	1572420625	15229504718	941720051	14113691833	2299892666	8929673047	18075990014	9139385094	22042505807	276820954	6236347694	259991105	220605072	355167195	1189339353	322557580	1554201806	1065132864	342188442	1903760364	550707926
241	Carbohydrate	Gluconolactone	HMDB0000150	C00198	map00030 Pentose phosphate pathway	1	Method 2	104455590	10860083	10460203	937198	12544756	13722628	15528150	10287317	24491205	10414421	16840308	15716996	13854669	8743835	9328021	13604043	16900801	30649140	7323800	10755181	18545802	112889089	137398153	30949717	58591544	66633381	165247506	62754105	35321786	83441707	9393787	34107080	14260947	12109803	12200885	37934296	10255813	44194816	69054168	12925248	18500843	16341905
242	Carbohydrate	Glucuronic acid	HMDB0000127	C00191	map00040 Pentose and glucuronate interconversions	1	Method 3	125243823	2034528	2629096	937198	45782794	14357926	12187662	6946098	9487065	6416329	12049699	12482567	133047085	4637943	5122589	9652903	2271600	9549501	43326605	4980810	7254504	240187938	232391048	41422638	70976011	119596167	265587182	88340248	92582625	91314432	5783237	4647428	12554351	12764366	11440264	26976611	1989815	27983661	37680810	2511166	5521831	13654785
243	Carbohydrate	Glycerol 3-phosphate	HMDB0000126	C00093	map00561 Glycerolipid metabolism	1	Method 2	686672	12114789	2307287	937198	1194003	809001	609749	770028	1057459	2209249	2741909	10393223	862681	2467944	2212946	2867215	3035733	1678041	2895019	3808522	3635964	2406700	974925	1114323	656682	2910873	432956	4341501	159640	495530	3279830	2667509	6133968	13981498	1376787	1975358	2698531	1122446	6117357	3405097	5287182	1425204
244	Carbohydrate	Glycerophosphoinositol	HMDB0011649	C01225	Glycerophosphoinositol metabolism	1	Method 2	1585389	2502633	827444	937198	99030	648804	63940	143026	812079	918404	827440	1388898	447325	929446	485989	1083868	1335253	1341300	61464	537798	1145354	1085641	2077415	834658	411038	1033092	68159	2512844	1433612	983362	1112902	94213	2761129	2815424	1383753	1295912	615546	1292701	2037929	491416	1855349	552083
245	Carbohydrate	Mannitol + Sorbitol	HMDB0000765+HMDB0000247	C00392+C00794	map00051 Fructose and mannose metabolism	1	Method 3	726404807	19279458	229332356	937198	38505680	95571901	57632689	10049486	69740641	15732182	65332832	98985316	56510704	53824545	481972655	327974798	33579842	52903356	222297959	25928684	92998955	543458864	760283787	298254170	653447894	371802093	2510162467	1187674839	955804353	1626230374	32316195	103237804	154254839	124073347	360094563	466859544	480797185	126901621	1245490914	112928414	697828065	37296626
246	Carbohydrate	myo-Inositol	HMDB0000211	C00137	map00052 Galactose metabolism	1	Method 3	200911637	10155495	44049339	937198	19828817	24119315	13932834	9810715	31146666	8687980	56987061	29887338	28493366	18149979	8803182	9973557	46901568	39995055	8215513	8716404	54542645	191903387	65736649	202339172	40965900	266930669	72851206	54066037	22987600	25311213	23247585	92977691	9202883	11120899	49204464	140860797	15076343	110137903	104549205	22927902	9682346	35842274
247	Carbohydrate	N-Acetylglucosamine sulfate	HMDB0000814	C04132	map00520 Amino sugar and nucleotide sugar metabolism	2	Method 3	94255439	5267778	10306500	937198	16420160	25274036	15574895	12781761	13452705	1097425	13753645	2225112	15353769	13274418	10917566	14809694	13572297	14955199	5827345	1836939	14156344	109525665	136486721	108336515	24266470	99210703	30806504	42157054	7046611	15782766	9784763	2185110	9020746	5755794	23015228	73130660	9350453	54176641	76219004	11228112	8104462	17520903
248	Carbohydrate	Ribitol	HMDB0000508	C00474	map00040 Pentose and glucuronate interconversions	1	Method 3	53499594	1959109	2626496	937198	3649917	3297644	4144944	2888400	3023440	1412555	3402425	2593612	2008798	2522171	2633677	3412971	2003511	3477931	1629256	2403672	5067705	45076678	62659023	28591476	6835493	24376951	34558254	18527531	3638005	5824775	2176738	3894987	2926004	1976125	5106026	21724017	1477083	16148756	18230611	2170439	1953516	5483127
249	Carbohydrate	Ribonic acid + Xylonate	HMDB0000867+HMDB0060256	C01685+C05411	map00040 Pentose and glucuronate interconversions	1	Method 2	875920770	101723809	79809612	937198	194563538	183297645	185846247	161734327	161756540	165532452	84421204	173440460	91539264	157233606	166338182	158203586	99803959	110630392	72477107	138606045	240029867	941036843	343180816	706573903	20236571	1251995944	439784930	150878274	31448699	35455834	93184877	83593133	186123162	120461245	196934428	762548232	85176798	756288545	764282803	196116569	149461691	241196117
250	Carbohydrate	Ribose 5-phosphate	HMDB0001548	C00117	map00030 Pentose phosphate pathway	1	Method 2	2518026	1025343	269855	937198	5479201	2485927	2555152	2331771	1414289	1331253	1159108	2756053	7365168	1485291	1341709	1874855	995579	1342506	5384646	2481301	1414162	4759489	2596529	2404352	19421	2057662	4072610	141770	51933	139407	724813	254451	4869608	5056340	752903	2675940	289545	4027217	5385755	939389	751481	2157289
251	Carbohydrate	Sucrose	HMDB0000258	C00089	map00052 Galactose metabolism	1	Method 3	25661710	162667	149194	937198	226668	897807	377888	191272	211474	109694	431684	5442687	182992	295025	165900	775411	222565	160166	131444	297727	784320	4279792	28541218	2104293	205978	12621729	65253763	201948	239582	361497	344286	857922	2014907	160222	3742172	4803685	146696	17020574	2451593	416977	1644045	277691
252	Ceramide	Cer(d34:1)-Cer(d18:1/16:0)	HMDB0004949	C00195	map00600 Sphingolipid metabolism	2	Method4-NEG	4406974	4185612	20803212	3410121	11798259	11742002	15286664	15770751	5070248	4379078	5036777	6550727	22884721	3625637	4793387	5508396	8250033	4917184	22481036	4641410	11059802	10859703	5955631	15716834	3759562	6429476	13321367	9881307	11265340	7542800	8165657	6531993	7198118	6069076	5916066	4260380	5345165	3123969	14168422	2222652	7196102	8766113
253	Ceramide	Cer(d38:1)-Cer(d18:1/20:0)	HMDB0004951	C00195	map00600 Sphingolipid metabolism	2	Method4-POS	2971455	1986869	7747677	1710435	4051321	4541437	5264203	6355145	1882638	1511491	3853613	4824124	15668421	1897301	2272645	3969818	6903238	2214512	10605737	3305244	5795962	7219271	2722202	6947767	2129766	4039076	7511139	4219401	3541286	1649859	6648356	5273233	3873805	2650562	4045538	3003218	2975528	1623920	7645619	1714133	4591144	5920644
254	Ceramide	Cer(d39:1)-Cer(d17:1/22:0)			map00600 Sphingolipid metabolism	2	Method4-POS	1702248	442670	2188532	620021	463000	821481	982790	1115699	546629	50615	1570435	843966	2263516	641417	715764	291350	2454940	902831	2279668	1246531	1993086	1815288	602285	1907778	630305	2056162	1392390	1051342	891281	250983	1819541	1503213	934035	770964	735961	939462	1101431	530780	1156648	862394	1593564	1469692
255	Ceramide	Cer(d40:0)-Cer(d18:0/22:0)	HMDB0011765		Sphingolipid metabolism	2	Method4-POS	1293206	3700667	14484188	2080582	1731717	10279996	12237821	13630368	512269	94488	2432330	3951294	23884701	2879453	2262951	4115315	1899283	974568	9506341	3434087	7748269	3105307	188977	12049927	1235019	7206001	1694394	5348666	4112946	4146724	5234498	2242805	5466088	2089995	709965	1841891	4986584	364340	2897783	2373753	1364838	7784032
256	Ceramide	Cer(d40:1)-Cer(d18:1/22:0)	HMDB0004952	C00195	map00600 Sphingolipid metabolism	2	Method4-POS	18654653	14454803	56563384	13441578	15873679	26954557	29798042	28827404	14190000	11005405	29396404	21275910	52764429	12463135	14394349	20773059	35676821	19777862	35666327	22546570	36860001	31925627	15529317	46485122	14384633	36857486	37576707	22454495	20440901	13549239	29977966	33226598	23416975	13771875	19116092	17214605	22165200	12073794	51568208	16287237	23540092	38729707
257	Ceramide	Cer(d40:2)-Cer(d18:2/22:0)	LMSP02010029		map00600 Sphingolipid metabolism	2	Method4-POS	2225502	1636786	4979365	1291801	1636006	2335882	2777286	2935240	1935774	1346077	2712363	2095009	3918767	1239229	1270000	872884	3247259	3142557	3554302	3078507	4863526	6767263	2759941	4012139	1980368	4045606	12218516	2529274	3109486	1587015	3247447	4664377	2020654	1214213	1111549	2772090	2638838	1748290	5360144	1827511	2768998	4712873
258	Ceramide	Cer(d41:1)-Cer(d18:1/23:0)	HMDB0000950		map00600 Sphingolipid metabolism	2	Method4-POS	17856190	11118459	36572068	9268829	5872257	15614268	16662415	14927699	12724714	5660276	22430638	10086379	24968564	8958537	9631577	9666524	30253427	14178837	17395259	13895098	27076346	25142804	9916578	28859009	8722937	33615888	17210958	13048451	11846052	9019473	23842551	15718857	11007643	8594712	10332007	16700144	21026611	9480909	22880804	18380821	19121487	23843592
259	Ceramide	Cer(d41:2)-Cer(d17:1/24:1)			map00600 Sphingolipid metabolism	2	Method4-POS	1242299	768032	1436357	431927	872885	1299835	1489103	1525247	534997	270164	748374	917670	2440792	683865	938282	656032	2099376	713108	3181692	232037	1725636	1970242	739713	3129462	551279	915165	2174547	1875957	1242214	668496	2027781	569720	1228088	936969	867762	1444484	1051112	313528	1116516	348386	954296	1515506
260	Ceramide	Cer(d41:2)-Cer(d18:2/23:0)	LMSP02010030		Sphingolipid metabolism	2	Method4-POS	2201596	1196978	2780921	839137	436350	1188306	1315086	1618498	1563195	548581	2152636	682287	1706296	805707	1021898	378716	3256384	1780697	1363810	1492972	3595046	5279063	1645675	2444613	1338767	3709286	4575378	1229721	1359838	1128828	2329746	1877380	754539	495635	795734	2109253	2334532	1180383	2236863	2051071	2014811	2795658
261	Ceramide	Cer(d42:0)-Cer(d18:0/24:0)	HMDB0011768		map00600 Sphingolipid metabolism	2	Method4-POS	3584388	3720557	17412503	2775004	1807724	11017455	13718969	17072161	549165	181508	4130595	3826723	18840150	3153555	2632106	4081767	2292334	1831988	8142180	3519723	9302820	5182467	363016	10637973	1886049	10507134	2377103	6076132	4188446	5865013	5804318	3738449	6818614	2733581	1665557	5482109	7552701	1556594	3915948	4672382	656163	7865566
262	Ceramide	Cer(d42:1)-Cer(d18:1/24:0)	HMDB0004956	C00195	map00600 Sphingolipid metabolism	2	Method4-POS	61126088	38789513	157421785	35063647	28330952	56786553	64962884	63603507	44755812	29414787	92355149	40300024	86329469	29795433	36597913	51982320	71456846	76476765	52108454	54533383	86846906	85818824	40099825	88655089	39589321	142213544	84233781	49960733	49539334	46906677	68328487	56207724	62700655	35337589	35699292	63266629	81970394	33091191	122319511	71189279	54031298	82687773
263	Ceramide	Cer(d42:2)-Cer(d18:1/24:1)	HMDB0004953	C00195	map00600 Sphingolipid metabolism	2	Method4-POS	38950825	31301635	77473203	23901767	53275213	64977032	74529454	77460912	31841109	32589311	38388630	40078948	108793575	26455971	34973016	45294855	60618126	29670258	94842278	14804796	62801208	79607627	39791041	103880939	35276716	43574024	88145255	66057392	60769427	37046272	72685219	25158901	58396401	30711331	45249188	42234485	41691278	18677459	87448599	16582418	38080679	64068650
264	Ceramide	Cer(d42:2)-Cer(d18:2/24:0)	LMSP02010171		Sphingolipid metabolism	2	Method4-POS	11160911	4563522	16517090	3682457	3430364	5647282	7701511	6771087	7959303	3910866	12479861	4620762	7095670	4467498	4750481	4314902	9966059	13002320	6297247	7658518	13656056	19426006	7139452	9964663	7263005	23691007	30563843	6933781	7848017	7053030	8976714	10148808	6908934	3950738	3326029	12802319	10323697	5285084	17023576	9774381	8401809	13198745
265	Ceramide	Cer(d42:3)-Cer(d18:2/24:1)	HMDB0240680		map00600 Sphingolipid metabolism	2	Method4-POS	10108385	7559961	17911544	5641481	12597419	13422343	14844369	16309769	9322453	7339896	7325919	10278340	34007999	4997203	6819362	6195478	12261579	6420784	24087211	4001116	13599964	28035811	11320150	25428233	10666787	10549253	41211924	16206490	22047840	11180345	12289952	6598943	10025182	7650399	10636439	10968102	9688769	5341857	22076596	3944371	11569532	16407212
266	Ceramide	Cer(d43:1)-Cer(d18:1/25:0)	HMDB0004957	C00195	map00600 Sphingolipid metabolism	2	Method4-POS	3535229	2073955	7424763	1878478	1010995	2035283	2497120	2626369	1981137	720217	4278357	1656650	3779459	1037679	1649103	1712137	3982550	2412616	2204711	2903681	3474782	4364615	1566863	3255720	1326876	10411528	3219724	1370141	1718531	1871105	3260996	1154199	2812968	1983176	1494898	4407941	5359624	1412492	5191473	4189040	2000099	3459224
267	Cholesterol ester	ChE(16:0)-ChE(16:0)	HMDB0000885	C11251	map00100 Steroid biosynthesis	2	Method4-POS	6427221	12264663	4707502	65266	9261765	8649003	13499212	15610465	5655765	6021325	9703746	13159546	13765119	5767386	9341672	7999696	8912343	10233684	17371113	9511461	11629116	14705870	7819520	8142035	3318695	14461052	11183545	10119729	7776926	8296661	11121535	5826461	7165354	4697511	3732585	13564188	22918274	7826774	12189067	6801396	6201401	13944175
268	Cholesterol ester	ChE(18:0)-ChE(18:0)	HMDB0010368	C14641	map00100 Steroid biosynthesis	2	Method4-POS	5299275	4192824	14902906	1133096	1485645	6921693	11083052	13011446	1412410	2150282	6519701	9100741	5068376	9623933	6455258	5260111	4183656	5961677	11373540	9017700	7065368	13972328	5356278	5021857	1638955	15721564	6866369	3116285	4869147	6181747	8988892	1929398	2603386	1042282	1289341	6487517	18498154	4905435	6134011	7547294	3514179	6101485
269	Cholesterol ester	ChE(18:1)-ChE(18:1)	HMDB0000918	C14641	map00100 Steroid biosynthesis	2	Method4-POS	851716545	1281210849	1813894379	547069471	1029505795	1203588882	1595357166	1885893015	611439434	751904431	1120462380	1208191288	1564829617	723265912	1077484155	1060525928	908602184	1240066138	1784047182	1060743556	1330668988	1756760683	1146595415	979719080	505949926	1860301126	1658382110	1276759354	981648056	1072496818	1467237487	789182131	852259234	741648435	491786065	1458512573	1943343426	785929141	1657209435	809413397	745471157	1453388746
270	Cholesterol ester	ChE(18:2)-ChE(18:2)	HMDB0000610	C15441	map00100 Steroid biosynthesis	2	Method4-POS	1148252632	1755260860	3788509957	1592317324	1867534983	1385548818	1590412904	1784548092	834549291	722454102	1330307830	1598408252	2892068923	761105150	1141956621	1000824234	983883033	1458312228	2798560403	2726054027	1306688030	1801752832	1252166744	1194277521	490780503	2673011033	1821431682	1353626469	1321170316	1598165709	1715230889	1133665701	1121848790	995074812	962873058	1665062610	2899115105	1475765964	1871008156	1789447217	1326536270	1689770823
271	Cholesterol ester	ChE(20:3)-ChE(20:3)	HMDB0006736	C02530	map00100 Steroid biosynthesis	2	Method4-POS	10825890	21592194	34072492	19997237	15609052	11898312	12243561	10684731	9887982	11481686	17823696	29029367	42901822	10764388	17039359	11034715	10285220	11746985	24268570	73961694	13654418	38925674	14251504	9686475	3622926	46110132	14169762	13440717	11488030	16961855	34025559	11992722	10347701	9873864	7172014	26610096	37544353	22192482	14179581	34178881	11454515	25436535
272	Cholesterol ester	ChE(20:4)-ChE(20:4)	HMDB0006726	C02530	map00100 Steroid biosynthesis	2	Method4-POS	83395103	213850803	1124698699	211631590	117210227	130290656	154488364	172993481	79226911	157127722	450534473	259723307	283416715	189012463	311346357	195176532	205728508	300711368	390376843	224053071	297493468	308906973	109962008	81715393	70111958	237920890	135574156	298846103	170101174	219560184	488086695	131852395	112484998	147605128	75504302	395050339	536118904	118717288	153745671	282533682	155141884	261867294
273	Cholesterol ester	ChE(20:5)-ChE(20:5)	HMDB0006731	C02530	map00100 Steroid biosynthesis	2	Method4-POS	1007941	7817522	25939065	5295521	3270254	9166721	9744853	7810914	1421297	1954438	5990066	26347905	14259666	4327552	5756685	6888667	49222257	23129198	26437548	23958714	3495359	36441444	2483449	7187589	1978885	10355198	4700659	4920946	9737111	9552290	54838922	4348384	3777284	4097768	1634549	8336797	22525289	5572728	4732627	10691343	4511586	12478862
274	Cholesterol ester	ChE(22:5n3)-ChE(22:5n3)	HMDB0010375		map00100 Steroid biosynthesis	2	Method4-POS	636578	3503800	18146298	2581580	2698953	4523486	6188222	6187869	1219739	1978073	4131281	4628825	6746117	1144879	2418120	3405482	4593919	3844080	5743432	4836916	3719246	5068057	1748578	1681959	1136097	6039770	3708093	3985551	4082244	4989642	7781640	2142463	1651379	2506088	1458536	4744624	6022245	1304131	2835395	2555324	1725699	6232342
275	Cholesterol ester	ChE(22:6)-ChE(22:6)	HMDB0006733	C02530	map00100 Steroid biosynthesis	2	Method4-POS	29186885	54215991	541223885	48913651	59824118	93113033	112116371	115874442	28631355	80660947	101937080	182771148	160927732	41827734	100061622	77549632	167022502	96436550	129208719	55433412	84190374	74945885	40197911	51276532	21062427	119349107	55723495	68119139	67519188	66894171	209685535	72823807	37913077	71065156	27043495	131557446	255916028	65106494	80978726	58530544	57610934	204560291
276	Cholesterol ester	Cholesterol-Cholesterol	HMDB0000067	C00187	map00100 Steroid biosynthesis	2	Method4-POS	42202996	47749815	30380210	44227675	35482125	43901670	37658440	39305279	35786532	36321707	41437515	34596855	58438936	40062317	34562773	45439324	33386350	35615997	37622424	36801163	42161736	35797870	37132954	40356563	36135475	44386768	38972520	38770408	43336396	40536928	38369824	39239224	42395494	48642637	43633271	34853143	33755888	35733164	39517259	35300200	45001258	36773020
277	Diacylglycerol	DG(34:2)-DG(16:0/18:2)	HMDB0007103	C00165	Triacylglycerol Biosynthesis	2	Method4-POS	38839433	24535956	19457777	19501476	20067628	27953761	52478345	41395296	19471298	11787057	22420362	30019811	48659140	13719630	13120761	23002563	14689354	19890024	18030056	10930927	31645308	71819495	26730100	67992636	50291213	62565741	85420639	16549410	19537847	12969065	33283194	21441251	26543164	22376757	6727412	22675928	41133876	20974114	99364646	28938910	27917737	45755526
278	Diacylglycerol	DG(36:2)-DG(18:1/18:1)	HMDB0007218		Triacylglycerol Biosynthesis	2	Method4-POS	40753854	24211485	20763310	26423149	25062192	40001353	65430853	57233968	19002945	15543899	32438070	24317131	41049490	23729134	19078218	42485591	19883944	16749610	19006943	7021303	42399960	93816466	33367792	77091915	35368455	74078651	51202135	26782013	23279752	14192634	37257365	22563499	33197798	20938838	7445212	21147925	40433035	15843695	79568898	19710724	22742859	43256015
279	Diacylglycerol	DG(36:3)-DG(18:1/18:2)	HMDB0007219		Triacylglycerol Biosynthesis	2	Method4-POS	136142344	75452464	73619857	65592969	76461545	109862772	210214339	169343366	61702985	39389676	75181219	73883112	147092587	44345184	42686262	81178620	52205204	57385146	59074226	25684607	114692139	238846047	71381560	229206430	100956439	263078702	251874111	61575393	62682141	44063710	99174146	54613931	92439002	72080047	23439001	61090349	124374828	66694834	324221116	79713841	78133869	123518101
280	Diacylglycerol	DG(36:4)-DG(18:2/18:2)	HMDB0007248		Triacylglycerol Biosynthesis	2	Method4-POS	91311448	50295714	50251150	33359911	48543051	57851633	111275867	84797537	50342127	19470131	39460759	49453465	114179974	21960269	19556530	32554455	33276000	39947445	35381670	24227828	63112373	142147349	36617526	147102632	76576065	174548691	258838011	30975305	45005379	28441921	57490708	43099308	51520364	54641109	17535177	36746970	82141920	58235167	313185212	71574060	63944361	83812044
281	Diacylglycerol	DG(36:5)-DG(18:3/18:2)	HMDB0007249		Triacylglycerol Biosynthesis	2	Method4-POS	8162531	8583589	5806755	3691001	2648397	3727344	7726990	4885123	3950337	1362717	3556792	5351859	17038359	1844401	1759512	3431828	3642230	5965630	3837202	4802703	4353671	25496688	5433764	13518468	15112551	34510484	45607051	1836920	4358072	5092580	8157787	6292835	6112008	6433910	1606923	4275958	11491397	6384309	75083232	11519284	7771018	6747101
282	Diacylglycerol	DG(38:5)-DG(18:1/20:4)	HMDB0007112	C00165	Triacylglycerol Biosynthesis	2	Method4-POS	8953910	7834185	41757731	5161054	8370320	9303985	14530113	15454346	4653997	3790636	11647086	11333063	19516085	6796384	7744983	12102819	5715401	13516034	10430697	2864025	13085725	40636630	8101595	24858146	30448319	26457920	21129543	9515381	15343537	13436493	23154982	3380369	7860786	10068592	1829415	12572318	13363543	4606626	19522665	9031628	7497000	9596413
283	Diacylglycerol	DG(38:6)-DG(18:2/20:4)	HMDB0007258		Triacylglycerol Biosynthesis	2	Method4-POS	10757244	9263498	51230197	4691810	10961721	9121181	14360656	16270098	8312322	3513975	11609597	16459139	28936529	6019255	7537289	8740772	8467660	21979013	13294612	5391629	13198281	38585539	6676524	31134401	49834736	30238552	30331325	9535331	20081411	19389320	22446532	3250460	9239224	12356655	2738508	13702363	13428482	9272399	27610288	14579418	11131806	12667838
284	Diacylglycerol	DG(40:7)-DG(18:1/22:6)	HMDB0007208		Triacylglycerol Biosynthesis	2	Method4-POS	6387068	3824558	42537057	1861920	11000415	13770788	14720674	20604432	3603458	4230218	8636522	11256022	7306397	5505116	5913159	7198984	9529471	8083025	14841677	452425	4828005	19523430	4870983	43466277	10665449	14517945	10709548	13286513	27319010	18849901	12111582	3762697	5238958	8419422	1246114	10490086	12909066	3418829	13647807	3814101	8191985	14198366
285	Exogenous chemical	2-Piperidinone	HMDB0011749		Lysine metabolism, Potential marker of Diabetic Retinopathy	1	Method 1	15946378	9084227	53254560	937198	16590647	68033539	113546487	67046598	161605200	10557812	68989360	260697429	43981833	253068415	137965512	30436554	67600545	299010734	103871075	118188181	20794546	56353964	1278688	31855765	8987676	34719475	1857521	18128720	38312590	27493690	12781741	136315113	10392308	62969156	502977467	65658271	33241526	268442948	8874350	110521444	42045327	75377603
286	Exogenous chemical	2-tert Butylhydroquinone sulfate			Human Chemical Exposome, Food Preservative	2A	Method 2	8774481	626772	83803	937198	1336817	775738	1439260	1319253	5476712	2060	820285	2103724	26025	614476	1599601	1156790	9799216	53680	1217686	176472	11182	1252822	902204	2746768	3808403	1963667	28647072	12884251	23763634	20442709	933768	27334	2237093	4742522	16841	15344140	931523	451140	705744	86839	420034	613488
287	Exogenous chemical	3-(3-Hydroxyphenyl)propionic acid	HMDB0000375		Benzoate Metabolism	1	Method 2	2583450	194414	297298	937198	195526	360695	451114	240610	812955	169300	719339	434592	403301	362270	228873	285181	377286	2631711	244647	184871	3757849	4194029	640802	562341	2331691	790705	1476564	585696	870277	1322002	292449	314165	528483	277637	727203	2094904	250974	423159	270323	422915	1619958	250469
288	Exogenous chemical	3-Hydroxypyridine sulfate	HMDB0240652		Arylsulfate metabolism	2	Method 2	8575743	136594	15786	937198	9903	269721	73352	10	18033	10	294020	286539	10	14283	6361	96774	10	1250085	10	10	17362	40476496	2265031	1014924	80729	34998641	57243	65541	44906	125274	376446	24436	711001	10	342108	2763063	10	845141	38122	292267	354022	10922
289	Exogenous chemical	4-Hydroxychlorothalonil	HMDB0240624		Human Chemical Exposome, Pesticide, Fungicide chlorothalonil metabolite	1	Method 2	1090832	14730949	7982124	937198	1045120	1195747	1627259	1443508	2885868	105736	28229360	9219732	5898675	1940402	2151053	3928561	5152454	3443978	4340051	3424613	20855938	2095054	461485	2538982	2575112	1084262	10320494	1205030	3703456	3997875	3631646	3630466	3223754	2969375	3134608	5198517	3777838	368925	752333	4258821	5127269	6424133
290	Exogenous chemical	Bromide	HMDB0002500	C01324	Human Chemical Exposome, Halogen exposure	1	Method 2	71997	454478	1103212	937198	980778	1242494	756537	865938	726470	1066036	1995559	955133	407623	1626792	1263180	558822	2504686	268778	1462140	877840	476857	495	495	412337	495	101690	48070	1240	495	990	1037473	129751	1092959	766154	664412	106059	758449	18649	1419	1270128	1762523	32007213
291	Exogenous chemical	Cotinine	HMDB0001046		Human Chemical Exposome, Smoking, Nicotine Metabolism Pathway	1	Method 1	368982	23959	84054	937198	148506	808676	558692	168429	98594	1923530	21738	213843	129556	349114	351536	560808	7694	362992381	73915	239565	111342	186025	66822	404708	11431	98301079	46534	2823	201019	408424	166379146	2604682	933638	63396	1335618	136751	30029	59466	148808	626783	24023	282515
292	Exogenous chemical	Decaethylene glycol (PEG-10)	CID:141764143		Human Chemical Exposome, Plastic chemical, Polyethylene glycol	1	Method 1	44211330	48329215	50679656	937198	49813543	46086413	52431417	51060793	50123715	50097038	53628705	49537547	51813469	48480551	49776262	53474480	46786095	66872345	52494448	60105742	53213401	41692976	49354907	48111973	44328680	45127847	58699630	183495977	62057749	52014539	50778160	39332222	47444726	48997186	42870864	45408036	130957203	48114640	48394267	50185593	55330958	49398910
293	Exogenous chemical	Dehydroacetic acid	HMDB0250943		Human Chemical Exposome, Food Preservative	1	Method 1	23978163	627029726	63119450	937198	53817620	583558722	382215394	347702756	103473067	9698910	501615	40963828	23556360	1985490	2103331	6414752	442469	12766970	65954777	203600782	2282470	203962540	19916658	8096770	8214517	12613631	22628863	1754612	14919830	35499517	95340789	16313447	8235347	47474034	10267166	372216716	39356116	50177497	962003	81868829	6167627	68779187
294	Exogenous chemical	Dodecaethylene glycol (PEG-12)	CHEBI:39524		Human Chemical Exposome, Plastic chemical, Polyethylene glycol	1	Method 1	14949119	13640388	14061317	937198	12733889	13429197	13280733	14766803	12630113	14937385	13480870	13371228	14845242	12678748	14508257	14256952	13386533	22808025	13141529	16479211	15122855	11206620	14573173	11339529	13322487	11583102	19941657	114226820	23853242	16341915	13780298	9816835	12787097	13476992	12786601	12452462	44786241	13264967	12962982	13911017	12697118	12908361
295	Exogenous chemical	EDTA	HMDB0015109	C00284	Human Chemical Exposome, Medicine, Chelating-agent	1	Method 2	11	434825	11	937198	11	11	52691	8292	14671	112938	49243	24022	67969	3077696	40257	400674	23284	301489	15221	37368	34565	11	96783	212748	141443	11943	2401677	4135673	1731377	4755155	68825	313204	41184	595994	94849	60253	14370	97970	1268161	50780	15601	10988
296	Exogenous chemical	Ethylparaben sufate	HMDB0240706		Human Chemical Exposome, Food Preservative	2	Method 2	1610235	5439210	522321	937198	812036	1759623	385697	210491	1430381	93902	597317	672262244	131923	8340744	1635143	816587	655681	1157987	244440	145645	260080	840053	252199	36740733	1709789	1512402	107788262	121105	979854	1252471	194961	132180	1107388225	10355896	1302313	10049877	248626	373113	234938	885000	345383	763347
297	Exogenous chemical	Heptaethylene glycol (PEG-7)	HMDB0061835		Human Chemical Exposome, Plastic chemical, Polyethylene glycol	1	Method 1	82827546	95445692	99837902	937198	98241189	91546498	98098621	98791772	97321086	103104126	101041071	97404535	105245861	99970550	97213445	101155340	94594912	96218319	96615463	108826294	99269814	72261506	93520279	88029091	97647632	83177332	97470265	218449376	106187797	106870856	96629176	88684260	96765335	101655884	92856187	94991214	177778910	92480809	91761671	98563017	95742125	98052307
298	Exogenous chemical	Hydroxycotinine	HMDB0001390		Human Chemical Exposome, Smoking, Nicotine Metabolism Pathway	1	Method 1	167721	21153	4418	937198	15281	17904	32716	19580	14036	133427	17064	10320	16185	91024	19944	12289	17983	229853585	13406	4418	51131	27868	21218	21379	94869	21029270	1248683	4418	16972	22680	37338819	19687	61318	37747	929525	20723	20337	4418	590629	36946	15334	150671
299	Exogenous chemical	Iodide	HMDB0012238	C00708	Thyroid hormone synthesis	1	Method 2	12708552	2701011	1748830	937198	1320118	2650319	1815268	913015	6383475	646367	1377586	2167623	2028591	89419544	22294043	15956221	2277032	6887000	113669818	1876528	21460355	3186325	19227890	8734887	4676919	5541367	23348616	5679903	2501359	2481945	2561636	1913838	43184906	5860111	6512512	18262460	44189406	2311173	189676053	1223520	3730662	2114945
300	Exogenous chemical	Methyl-4-hydroxybenzoate sulfate	HMDB0168668		Benzoate Metabolism	2	Method 2	39064485	3118131	5057518	937198	3328231	1373819	834955	564434	1008549	101972	8782784	25632353	270045	3988809	2885996	688022	2390888	1044464	4949982	126839	1584084	23309791	4456884	3371014	483392733	12015960	3419153120	15179094	15466716	12479425	4243010	569337	1065007064	3884863	5384608	2758620313	1792764	2547610	2099292	1946487	1854749	2364037
301	Exogenous chemical	Monoethylhexyl phthalic acid	HMDB0013248	C03343	Human Chemical Exposome, Plasticizer	1	Method 2	3742798	1972745	2219783	937198	2033835	2386217	2638466	2202911	2495037	2146318	2181899	1910515	2625361	2356024	1928349	2130338	2344034	2915212	2768136	2401891	1730162	2409742	4712119	1605161	286662638	2242974	181322351	215531974	1519539881	2091577514	2212319	6505080	9225892	2471194	27639682	9762626	2683073	2281414	7433876	2720674	19125575	1947594
302	Exogenous chemical	N-Methylpyrrolidin-2-one	CHEBI:7307		Human Chemical Exposome, Other chemical	2	Method 1	3234340668	3950104990	2388010377	937198	2402362810	2317185171	1492968131	3027492366	4245134435	2191327787	4002919717	2620747695	2407356155	2728347341	2211752821	752920915	2844982878	3041009264	1376334941	1435938442	2137049335	3239661852	4287720625	1468373771	3500554959	2071037533	2353071092	3951575401	2137978304	3889495915	2949969568	2222949599	2402679858	2666337000	2293576287	3130409276	3603755401	1810155836	2304827771	2212813322	3935631728	1574145428
303	Exogenous chemical	Octaethylene glycol (PEG-8)	HMDB0094680		Human Chemical Exposome, Plastic chemical, Polyethylene glycol	1	Method 1	95280295	101569567	108817407	937198	107317497	100519934	101354257	110256685	96663194	111205448	106760885	106382207	111201178	103745612	107257033	106590538	104268528	95499007	105099277	120251572	112497908	92326634	112090759	93668851	100166810	101652270	128076617	267802025	118882385	116930570	103190194	87931111	108767041	106646731	94142894	97308775	284331220	101713297	98393847	108655546	102951128	100978112
304	Exogenous chemical	Perfluorooctanesulfonic acid (PFOS)	HMDB0059586		Human Chemical Exposome, Perfluorochemical	1	Method 2	449656	11430609	42977949	937198	9472201	15971586	15699498	16294435	8287779	630235	26684228	28769639	8227928	6532905	6187479	24445651	41580400	5221667	12627412	10590333	5924720	958228	476805	3632107	1409053	872860	20083070	4409966	8846608	7531472	11250566	12294380	874979	7042953	11852726	2051692	6869626	1776343	272442	10650294	5243443	18283874
305	Exogenous chemical	Perfluorooctanesulfonic acid isomer			Human Chemical Exposome, Perfluorochemical	2	Method 2	43401	3831750	27464900	937198	2683552	3453494	3192170	3128410	4480778	72663	10762908	3127627	1112348	1474602	1562928	13947191	3147480	3325846	3112316	7917189	918063	119299	64280	355515	409376	188843	5211596	2470092	4178222	2998663	5446553	4696332	487149	1513979	13421321	7916823	486397	175558	41561	2336214	759210	2842045
306	Exogenous chemical	Perfluorooctanoic acid (PFOA)	HMDB0059587		Human Chemical Exposome, Perfluorochemical	1	Method 2	568233	3602698	7861945	937198	2980384	6395604	6444727	5923137	2784704	333272	8436386	17432275	4858264	4149544	3856548	16456868	19428255	5299689	8499749	7097200	2557818	1601418	394294	1154880	977137	649157	16348655	1472363	3389090	3391457	10435018	5675069	1577609	4789854	3000427	4852789	5490006	560645	118850	2654601	858108	13691794
307	Exogenous chemical	Phosphate	HMDB0001429	C00009	map00190 Oxidative phosphorylation	1	Method 2	2343788	4031351	3735105	937198	3741828	3478046	3365989	3076266	3112351	2866672	1691885	4460009	2589468	3459611	3596569	2769370	3637584	2921872	2847241	3075900	3011706	5279002	4242807	3572230	7358177	4794239	2340427	4125766	3269319	2630384	2710930	2792320	3524984	3609596	2880709	3266586	2684912	2463253	3117096	2197291	4005536	3345600
308	Exogenous chemical	Propylparaben	HMDB0032574		Human Chemical Exposome, Food Preservative	1	Method 2	47363130	52683178	51217742	937198	36243549	42015914	24421327	45056700	58790705	31364982	38678881	41766279	38890922	38078095	39538533	28403912	39032590	49781401	59281632	45723618	33269730	28733324	54467362	64567035	74741918	46669786	39661919	39133393	896581	46367946	51389975	30972218	52881981	60575182	52910008	47710066	41770964	48483019	30939336	51636841	40381328	29406030
309	Exogenous chemical	Propylparaben sulfate	HMDB0240718		Human Chemical Exposome, Food Preservative metabolite	2	Method 2	51745310	175518916	112318867	937198	167050449	408845524	90617006	236920163	143083185	21602483	100777624	8731358	68267403	222393620	78148379	83652894	142538968	55234121	108412774	3233056	120787766	47650574	306404259	292601467	125557212	37410402	21206790	284611392	48945209	32322181	171400142	43217361	94891596	111682862	151938365	123237051	71777117	115984778	129718612	308614458	117663878	219316601
310	Exogenous chemical	Sulfate	HMDB0001448	C00059	Sulfate/Sulfite Metabolism	1	Method 2	890431626	110496454	207591694	937198	180524816	363034242	284190765	277736325	193902523	211888208	228250380	183683655	119673407	246590916	240611932	205031402	193425337	319110382	163013040	198491998	336418552	782893190	54048693	415898948	37133625	665214708	1382703155	94305302	16515463	85880692	172069722	119664837	191467080	227066434	284763120	425465884	141240110	352645371	35638317	186888048	135653406	216446040
311	Exogenous chemical	Tetradecaethylene glycol (PEG-14)	CHEBI:44791		Human Chemical Exposome, Plastic chemical, Polyethylene glycol	1	Method 1	1951154	1782789	1897895	937198	1836834	1743616	1939865	960419	1740918	806341	1896798	1819801	1167304	1883526	1998542	1338940	1750076	3101291	1846861	873886	2176419	1785556	3352802	1755111	2385147	1527369	3641397	56146079	9856735	3002524	1380353	1570144	1801626	1975568	1855634	1928500	5971834	1458748	1681709	1834228	1765620	2654197
312	Exogenous chemical	Tetraethylene glycol (PEG-4)	HMDB0094708		Human Chemical Exposome, Plastic chemical, Polyethylene glycol	1	Method 1	20174668	8991606	16576105	937198	13724805	7716973	11207369	11247479	30132992	9604259	16429220	10520724	15832004	28762561	25924967	16020980	21756710	14004072	12862186	25212493	17041237	12103235	39309336	18744804	12949960	10751623	8906175	26573808	34690055	16659313	22587361	18829138	9328725	8161226	21513010	14269635	26727637	13798155	22597339	15785770	9188767	18591431
313	Fatty acid	11-HETE	HMDB0004682	C14780	map00590 Arachidonic acid metabolism	2	Method 2	6014566	49473662	47583359	937198	19238680	16947804	24243949	7245885	55569305	43409240	26787646	3940634	41082428	75916698	8655878	35974463	24087277	59472078	35659485	1697283	18923062	24314305	121597808	27614843	5143379	6598875	838859	6639249	3363094	8754110	11787599	16322349	3403863	12891092	74119580	30585346	10761525	2460116	263871796	76926420	28859499	30210249
314	Fatty acid	12,13-DHOME	HMDB0004705	C14829	map00591 Linoleic acid metabolism	2	Method 2	1178176	290933	1114979	937198	640174	343118	364326	253511	1507241	355686	553188	315123	1239259	305295	406477	252405	658842	546766	1462666	2409748	587733	865662	433685	419686	1740029	838393	720382	208869	928259	1294486	543839	1343381	997052	639044	652142	985967	707198	819857	318173	571246	435001	561184
315	Fatty acid	12-HETE	HMDB0006111	C14777	map00590 Arachidonic acid metabolism	1	Method 2	5896389	48501581	46648419	937198	18860670	16614806	23767593	7103514	54477454	42556315	26261310	3863206	40275221	74425051	8485803	35267620	23613999	58303543	34958831	1663934	18551252	23836567	119208598	27072254	5042319	6469217	822377	6508798	3297014	8582105	11555991	16001640	3336983	12637802	72663244	29984391	10550069	2411779	258687121	75414934	28292454	29616664
316	Fatty acid	12-Hydroxystearic acid (FFA(18:0-OH))	HMDB0061706		Long Chain Fatty Acid, Monohydroxylated	1	Method 2	925700	683821	1191615	937198	5508591	405142	462325	301222	1805016	1065506	717018	569148	533139	484518	971055	900938	624077	811985	1453806	2615303	724955	2234346	919159	813623	1060116	999754	2793090	449085	1314265	547131	664246	2188556	2629030	2023198	736878	1875532	712679	784714	901457	731164	530426	834142
317	Fatty acid	13-HODE	HMDB0061708	C14762	map00591 Linoleic acid metabolism	2	Method 2	1399057	2119859	2808667	937198	1496008	1735573	2209142	1250269	5049145	517333	2984796	1114923	4603933	3899983	1610912	1678032	2280486	2329016	5768047	1173116	5657738	2439650	1476262	4355791	2974753	2312477	2470839	721653	7183087	6125780	1633978	3468243	2275542	1953984	1638451	1446853	1587377	1314856	11442559	1803434	3151456	1619807
318	Fatty acid	13-Hydroperoxylinolenic acid	HMDB0301803	C04785	map00592 alpha-Linolenic acid metabolism	2	Method 2	9614302	8777262	32322844	937198	23571658	17603361	31093505	25949880	25608218	3216749	39629728	7886583	42406497	18565194	9447534	4950353	59650463	33952243	73456475	14778060	13770973	4926623	5399221	28468611	19819432	9423619	9176178	18620977	268308757	153571070	4437134	7780664	59391989	5954527	32902945	11077423	46472919	4967949	33431751	3479588	17428115	12899024
319	Fatty acid	14-Hydroxymyristic acid (FFA(14:0-OH))	CHEBI77168		Medium Chain Fatty Acid, Monohydroxylated	1	Method 2	60091	16902	143565	937198	41087	10690	123603	66851	198115	23132	132179	50814	62160	92382	77344	37756	68837	47120	417494	116917	100538	51124	60885	93199	144363	148282	13991	62165	212925	196361	122932	141033	247520	49701	33175	123974	92595	42709	68692	60017	22703	59190
320	Fatty acid	15,16-DiHODE	HMDB0010208		Linoleic acid metabolism	2	Method 2	2894320	264076	1435190	937198	223860	330223	497222	190516	3752304	675333	858183	364972	6033501	177947	133983	134494	799777	496148	1187567	9862047	577614	1868452	899342	291018	1126735	3726021	292754	228840	800014	682720	2082719	1574649	1258994	781725	1441241	1581905	2664170	1960732	32200	1562226	899235	1419349
321	Fatty acid	15-HETE	HMDB0003876	C04742	map00590 Arachidonic acid metabolism	2	Method 2	234090	529939	778166	937198	431402	394152	291279	283931	362368	302471	906224	317743	1351277	1275559	414568	591765	514525	1276349	1259777	185760	1743105	656630	616188	740198	298144	195736	218490	320105	907559	992566	443220	487853	286826	379926	740215	686270	568492	212518	1633968	528297	483173	338401
322	Fatty acid	16-Hydroxyhexadecanoic acid (FFA(16:0-OH))	HMDB0006294		Long Chain Fatty Acid, Monohydroxylated	1	Method 2	1501937	1159584	2349829	937198	1929081	2649191	3681785	3364257	3456877	652064	2590024	740512	2850116	2319164	2136336	1446956	3913639	2108629	7614224	1809888	2849562	1031756	1054420	4637051	1240142	1997620	1048498	945963	2933979	1748072	1574788	1567558	3580241	1128487	1002812	2369534	1748040	1131920	2492817	1526317	2303938	1893339
323	Fatty acid	2-Amino-5-methylhexanoic acid	CID:220783		Fatty acid metabolism, Medium-Chain Fatty Acid, Amino	1	Method 1	2589614	1040257	941720	937198	4785529	2599372	2454758	2854729	2130636	729998	2146616	1961282	423534	1497447	1298112	3765165	1826538	1491856	861749	5389075	1772002	1582846	731418	2843263	214499	2087778	1231720	259479	136162	152347	2015996	889623	2360419	547882	3582472	1584618	881472	1319195	781293	3197922	1708811	2316456
324	Fatty acid	2-Aminoheptanoic acid	HMDB0094649		Fatty acid metabolism, Medium-Chain Fatty Acid, Amino	1	Method 1	5337835	2158758	2119030	937198	7800391	2638895	2586968	3229655	3535750	730099	4192189	2946958	1399373	2403788	1177931	4783403	2213332	3624345	1290426	4918647	2406536	4263635	4156797	4789119	2690582	14178697	5194662	1287966	924805	1065152	3923924	2119040	1883372	615092	4291904	4387485	4875665	5646465	4305960	8057852	3075332	6268443
325	Fatty acid	2-Aminooctanoic acid	HMDB0000991		Fatty acid metabolism, Medium-Chain Fatty Acid, Amino	1	Method 1	10511426	3240917	4634967	937198	7774915	1982509	1860641	1647947	3746477	1235083	4394638	1464418	1251976	5976557	2227638	1238863	2889661	8848005	3162999	8084886	3212042	5087299	2807066	2604507	1501039	12074707	25769745	933841	738428	1127261	1840774	1672186	5151972	5080977	6199720	4464005	2474246	3122280	8978295	3435254	4063850	1402649
326	Fatty acid	2-Hydroxycapric acid (FFA(10:0-OH))	HMDB0094656		Medium Chain Fatty Acid, Monohydroxylated	1	Method 2	1555032	1822878	1922838	937198	13599104	1441866	1427486	1837858	2429348	438818	5380135	1198885	1345443	2826420	1015750	807753	1631803	5808100	1333404	2208344	1942305	1671227	4700855	646139	1795762	4964713	1952762	2149437	13092575	5597830	1013233	1512290	4300653	1181048	3711823	1728449	1523104	1203643	1564641	1759955	4696147	3302241
327	Fatty acid	2-Hydroxycaproic acid (FFA(6:0-OH))	HMDB0001624		Short Chain Fatty Acid, Monohydroxylated	1	Method 2	2363251	4565675	4516089	937198	4470001	7523069	7760386	10820744	5565952	6073643	5416017	1405792	2320017	5328548	3389400	2701214	4413779	7810057	3579476	1773255	7905482	4185026	5362704	4318578	44396294	4069984	14224531	12135792	9586274	11936330	4280277	4502445	4816869	1548284	6467012	4342757	2635371	5398506	6425322	2593419	5637639	3971138
328	Fatty acid	2-Hydroxydodecanoic acid (FFA(12:0-OH))	HMDB0245154		Medium Chain Fatty Fcid, Monohydroxylated	2	Method 2	530129	475441	348455	937198	400818	465391	389425	434228	465962	162574	640398	376367	328295	447850	263869	498397	435442	655942	455204	468235	1279143	334063	284117	279297	869082	406112	1159550	875422	1557985	1253066	751297	581379	544828	548245	279380	429525	593754	303754	225244	419491	506625	261716
329	Fatty acid	2-Hydroxyhexadecanoic acid (FFA(16:0-OH))	HMDB0031057		Long Chain Fatty Acid, Monohydroxylated	1	Method 2	108657642	157687860	213575131	937198	84034422	117120877	93694563	113909354	133068824	73842548	135727922	166804542	113989159	164918856	184934266	109083168	165591188	137774115	225201167	122502383	139222912	80912853	28465426	160679959	76912700	98433884	175901249	74051081	82935921	93837447	130574279	108627413	156053801	119694568	84466683	143824960	147867741	75212368	56764739	74810195	269074913	96531641
330	Fatty acid	2-Hydroxymyristic acid (FFA(14:0-OH))	HMDB0002261		Medium Chain Fatty Acid, Monohydroxylated	1	Method 2	1331217	1437029	2723059	937198	1228363	1485323	868394	1697689	2532686	708071	2040395	1891923	1849314	2522900	2226548	1309364	1807953	2346151	3012745	1393771	1137642	1666012	744120	1191251	959220	1548913	2459338	506879	1330451	1105569	1478715	1171311	2027152	932402	1172176	1830696	1494710	938021	931699	1276017	1750742	1515918
331	Fatty acid	2-Hydroxyoctanoic acid (FFA(8:0-OH))	HMDB0000711		Medium Chain Fatty Acid, Monohydroxylated	1	Method 2	602592	192256	194688	937198	387606	378374	234892	149013	356539	106119	560419	87412	141741	578104	446734	160599	349772	1066254	152138	488626	303411	512454	570199	204442	606290	1162090	669570	282393	507802	558323	277531	142676	522532	414528	294229	268608	164935	348708	845711	333537	479855	498778
332	Fatty acid	2-Hydroxystearic acid (FFA(18:0-OH))	HMDB0062549	C03045	Long Chain Fatty Acid, Monohydroxylated	1	Method 2	20787961	18908945	25864239	937198	13901190	13009774	15826861	16276162	21493469	11793032	18320566	30859682	20707959	30107240	23007172	14553242	32709760	28788544	43906682	16672686	18556959	16372976	6192981	30849880	12179387	11607321	12109145	9251295	8457933	17206673	20084118	22311270	29385224	12151026	10728700	27214222	20947149	16247061	11365516	12315418	24737530	16250919
333	Fatty acid	3-Decenoic acid (FFA(10:1n7))	HMDB0031002	C05607	Medium Chain Fatty Acid, Monounstaturate	1	Method 2	46872	28998	117463	937198	24989	51284	19551	101294	58317	7811	20904	27958	601696	27521	36773	78718	20407	22631	23994	54241	68510	26892	30385	39128	76725	104396	44974	20972	93088	161948	21685	130489	79510	13124	27379	37638	42573	69349	90601	25774	67022	15389
334	Fatty acid	3-Hydroxycapric acid (FFA(10:0-OH))	HMDB0002203		Medium Chain Fatty Acid, Monohydroxylated, Lipopolysaccharides-derived metabolite	1	Method 2	499244	491725	3916193	937198	786549	1106412	1559251	814069	1084454	448926	1062964	657042	862874	1190384	1345268	1384318	1360966	1080147	3663417	262922	2590904	528949	255917	905074	637623	756481	2497691	1671571	4675536	3134138	515665	1534129	1935009	459222	758879	888770	691864	935157	586200	517110	1391563	987029
335	Fatty acid	3-Hydroxydodecanoic acid (FFA(12:0-OH))	HMDB0000387		Medium Chain Fatty Fcid, Monohydroxylated	1	Method 2	492740	679059	5300431	937198	1475708	1397478	2256740	1246153	1225198	479196	1456431	718454	1443626	1580907	1771169	2293468	1450015	1145567	4691052	245404	4149191	693490	347940	1179530	930077	870159	2579616	1612706	5511832	2766774	653798	1692436	1844566	637711	789593	1348073	1111256	837817	726257	506971	1311452	1368860
336	Fatty acid	3-Hydroxyhexadecanoic acid (FFA(16:0-OH))	HMDB0061658		Long Chain Fatty Acid, Monohydroxylated	1	Method 2	1016540	1230324	2674322	937198	804414	847719	1855362	1925916	1562158	920646	1496013	1423621	2329401	1550808	2134202	1950297	1656478	1083237	2118748	1259625	3506606	1290433	953486	994825	1997895	1151984	1195946	1708187	5215033	2953894	546088	1530693	1760190	1133456	1080295	1400629	1998634	1086723	933262	910212	508223	933044
337	Fatty acid	3-Hydroxyhexanoic acid (FFA(6:0-OH))	HMDB0061652		Short Chain Fatty Acid, Monohydroxylated	1	Method 2	2363251	4565675	4516089	937198	4470001	7523069	7760386	10820744	5565952	6073643	5416017	1405792	2320017	5328548	3389400	2701214	4413779	7810057	3579476	1773255	7905482	4185026	5362704	4318578	44396294	4069984	14224531	12135792	9586274	11936330	4280277	4502445	4816869	1548284	6467012	4342757	2635371	5398506	6425322	2593419	5637639	3971138
338	Fatty acid	3-Hydroxymyristic acid (FFA(14:0-OH)	HMDB0061656		Medium Chain Fatty Acid, Monohydroxylated, Lipopolysaccharides-derived metabolite	1	Method 2	1185404	1132667	5441077	937198	1919488	2019464	2665502	2124620	1831770	875881	2490385	1380318	2380480	2341648	2845654	3748106	2306867	1757712	5570400	761477	5024078	1171185	630243	1666598	1549847	1567755	3304783	1806764	6859420	3510150	1389976	2336095	2768893	1286699	1163079	2053112	2476123	1656485	1398661	1049706	2116063	1699780
339	Fatty acid	3-Hydroxyoctanoic acid (FFA(8:0-OH)	HMDB0001954		Medium Chain Fatty Acid, Monohydroxylated, Lipopolysaccharides-derived metabolite	1	Method 2	1060400	287354	1743876	937198	316363	639736	688599	359958	1053604	510407	1113473	198130	379178	580643	833096	714626	976469	1042021	2417211	222527	2205199	254598	389258	845772	90225	1079931	1226083	873885	1335546	3613909	274241	851101	1090079	368676	399580	675026	415496	333262	1091618	305186	2419005	540436
340	Fatty acid	3-Hydroxystearic acid (FFA(18:0-OH))	HMDB0010737		Long Chain Fatty Acid, Monohydroxylated	2	Method 2	1288469	5444092	11126117	937198	2701712	4827680	3273190	2919675	3909579	1947894	6841141	3136296	2013167	6402567	7029131	2961571	4576783	4287392	5238618	2983261	10348979	2965550	2351647	3177402	4256964	3878862	3560789	3474144	5768280	4469426	1410700	5505458	4443656	5747437	4460444	3199906	3293529	2744826	1693043	4385775	8088138	2729166
341	Fatty acid	3-Oxotetradecanoic acid	HMDB0010730		Fatty Acid Biosynthesis	2A	Method 2	1726636	1613980	19366900	937198	3598345	3674001	6556994	3564736	3742422	1527408	4606832	2037812	4198975	4188241	5270157	5476496	4604819	3181736	15730912	598177	11247956	1426365	733807	2980775	1862523	2606872	6460985	3083434	18011780	8530865	1741978	5626460	7445850	1830648	2194271	2872923	2707938	2488977	1708637	1490116	4069979	2750550
342	Fatty acid	5-HETE	HMDB0011134	C04805	map00590 Arachidonic acid metabolism	2	Method 2	1092815	5580542	2267756	937198	2223004	1975554	1055568	1606971	2990130	595437	8832675	1947424	2975653	13276740	2171127	3581248	6919371	3725087	15411887	744588	23259236	4912427	5918521	4990593	1466723	513716	1060958	2247392	2530309	2338156	2401058	917830	2921183	2019575	860293	2588344	4446133	2894631	6807782	1454340	9960418	1588550
343	Fatty acid	5-Hydroxyhexadecanoic acid (FFA(16:0-OH))	HMDB0112184		Long Chain Fatty Acid, Monohydroxylated	3	Method 2	339351	326860	300838	937198	288348	289149	331466	330343	431694	421699	359207	307622	458887	727968	209158	245383	387806	447608	365166	990982	315077	727426	763255	301817	766700	594885	374902	416583	666085	586344	344730	450870	656727	524306	283746	547309	553943	369769	602067	434083	349729	299748
344	Fatty acid	6-Decenoic acid (FFA(10:1n4))	HMDB0041012		Medium Chain Fatty Acid, Monounsaturated	2	Method 2	3486507	3138139	36640155	937198	5852292	6064769	7989890	4601981	7621337	20931429	3593644	4852590	5887815	4752630	6155701	4005229	8753888	4763142	17441162	954043	9498674	2787067	1914717	5558653	4803287	3178428	3797596	2592571	10161397	5251781	4194313	11160507	12474970	4346533	6509528	5618788	3106805	3262804	7632790	4384848	9732678	5668045
345	Fatty acid	9,10-DHOME	HMDB0004704	C14828	map00591 Linoleic acid metabolism	2	Method 2	1273111	368557	1117749	937198	1356478	1134102	1038751	1186507	1028478	347557	531304	323512	1247304	525376	570646	267884	851646	394496	1476336	3271845	588471	1026214	1062086	1406314	1178781	1521679	808922	1056848	3539661	2654163	436120	1096219	1061694	743404	884629	953906	822590	885045	1276603	624360	508469	616740
346	Fatty acid	9-Decenoic acid (FFA(10:1n1))	HMDB0031003		Medium Chain Fatty Acid, Monounsaturated	1	Method 2	941916	915410	2358572	937198	1060081	573858	470761	390576	2268716	3234104	907903	364809	313263	1432950	923669	1084291	2870841	2966537	677916	1875107	275150	937608	318083	297024	1162082	1347272	3914936	347556	531133	654436	1059306	632472	2012362	2327062	1140129	2245728	148770	764097	2658951	712354	4839972	1076333
347	Fatty acid	9-HODE	HMDB0004670	C14767	map00591 Linoleic acid metabolism	1	Method 2	1015587	1274474	1946818	937198	2039103	1171052	1616654	1522307	1245548	489912	2142424	886393	5399611	2208301	1157621	863384	1806458	2833785	4864826	1144365	3953591	3355650	989607	2586324	1954933	1317684	1757348	827741	6303638	3666483	1298380	1978016	1781274	1232372	692055	1476793	1572685	1191672	6962049	1189800	1879308	928430
348	Fatty acid	Adrenic acid (FFA(22:4))	HMDB0002226	C16527	map01040 Biosynthesis of unsaturated fatty acids	1	Method 2	172941804	143016541	344938783	937198	30809825	241155422	52079402	85646815	11052648	94401961	248251605	35884094	75169129	49133071	145299992	91865043	56565993	104572081	159284622	14285812	77463062	89225455	141139132	120706694	135801675	158519352	122650021	336528809	37866530	157057772	75023547	304420040	300789956	185894179	498310640	76319284	132710740	73074646	1768172652	118484846	39656229	81774947
349	Fatty acid	Alpha-Linolenic acid (FFA(18:3n3))	HMDB0001388	C06427	map00592 alpha-Linolenic acid metabolism	1	Method 2	147886870	72498847	339722145	937198	131632120	84714246	219703499	134508139	252939822	95012069	116761081	88243791	393560718	75140898	128772833	91448336	242921421	203955542	476717519	127395941	236689639	153393032	41385718	224224689	363426811	219001295	270020622	22105297	191310469	123355593	151131318	348374753	180687639	152350079	49843291	191043234	213102200	90467408	693674091	187541299	195678547	179690558
350	Fatty acid	Aminoadipic acid	HMDB0000510	C00956	map00300 Lysine biosynthesis	1	Method 3	609296	315253	416139	937198	250519	207181	205533	172798	311621	1342351	710113	323646	337329	267643	340306	276862	364887	320959	241014	504876	786336	325855	786097	206263	374423	516464	2581966	1912918	1421170	3699354	830645	450377	186099	281281	339914	303360	478825	258580	386504	367293	233093	243061
351	Fatty acid	Arachidic acid (FFA(20:0))	HMDB0002212	C06425	map01040 Biosynthesis of unsaturated fatty acids	1	Method 2	10605047	23163727	26261340	937198	11433504	16424165	15687576	14542540	11762747	17605847	12855312	16855123	17627248	14059517	19869984	16268018	15639524	16183788	23518888	13871421	20545412	17387762	13162921	14171718	13438222	14576121	18914955	14162118	12527607	12272215	10470961	27417915	20130803	26193029	14823822	14174532	19580270	14092480	26704712	14904837	19315319	11681099
352	Fatty acid	Arachidonic acid (FFA(20:4))	HMDB0001043	C00219	map00590 Arachidonic acid metabolism	1	Method 2	137958011	202498230	569592948	937198	211782464	140032176	210372896	147880867	288252180	186693781	470987458	251105601	354590728	312203940	282037388	304611129	322887883	583271579	631274226	124350253	407073533	190567764	201494317	162050094	225116427	149142503	118115333	129800708	294722176	313924596	378779018	326222117	197862187	233346380	146249298	309944248	315784139	100599227	272218367	294411833	287598858	286809426
353	Fatty acid	Azelaic acid (FFA(9:0-DC))	HMDB0000784	C08261	Medium Chain Fatty Acid, Dicarboxylic acid	1	Method 2	4117943	1194816	1431148	937198	1985776	2781659	1947876	1720742	1187672	2367842	1032730	1715483	1169730	1676108	2477398	1293930	2996750	10443262	1441179	1562390	5821705	5166821	3373670	3018101	2831763	6950200	2711019	2619680	2636104	2224482	1160285	1739672	2615992	5333525	1856222	2751323	1094953	3851727	4090873	1472289	1876513	2394054
354	Fatty acid	Behenic acid (FFA(22:0))	HMDB0000944	C08281	map01040 Biosynthesis of unsaturated fatty acids	1	Method 2	5088034	6563947	8828877	937198	5793050	6635847	7050549	6243196	5869062	7344715	6311094	6053728	6981206	6503715	6745384	6094548	6196528	6546606	7356527	5857691	7032388	6005709	5436378	7197938	6497062	6601573	7164679	6395560	5849992	6792015	6090403	9285569	7111099	6707549	5837685	5744229	7273788	5237755	10588560	5400126	7413899	6259497
355	Fatty acid	Capric acid (FFA(10:0))	HMDB0000511	C01571	map00061 Fatty acid biosynthesis	1	Method 2	7265333	7283339	26076187	937198	3715883	5029046	6858487	4730888	5076166	7257206	4404354	3922071	6355063	5365428	6032725	4093737	5454955	11203164	11663375	4661245	8238331	3846002	3783528	5151305	91709261	17242572	252989130	4951643	11608450	4212205	4005658	245241968	47082207	4375952	3956313	8041111	3133930	3027414	343739018	3070383	5457376	5997610
356	Fatty acid	Caproic acid (FFA(6:0))	HMDB0000535	C01585	Short Chain Fatty Acid	1	Method 2	1622453	981209	3172617	937198	1140924	1287759	1270750	1101570	1033235	2923024	1214945	842922	1230831	892670	1392074	926758	1297237	967632	1044568	1327153	1367061	1145552	1299009	856908	1445761	1257879	1427619	1287019	807141	1336050	1539387	906687	1609184	1139387	1518271	1124499	1176426	873008	2592743	875863	1166805	1309299
357	Fatty acid	Caprylic acid (FFA(8:0))	HMDB0000482	C06423	map00061 Fatty acid biosynthesis	1	Method 2	2816204	5128674	15129888	937198	2929862	3270909	4007815	2887697	3848895	10578539	2531159	2802247	2178205	2773556	2938340	2492372	3535817	4198718	4726171	3682635	5048676	2571753	2646853	2527085	37994494	4663648	213954285	5540766	8822685	4390352	3871292	254264529	14983153	2318808	3291790	3261179	2144442	2730514	158633737	2307299	3246038	3485227
358	Fatty acid	Capryloylglycine	HMDB0000832		Endogenous N-acyl amide, Acylated glycine	1	Method 2	249196	216451	177613	937198	64878	264846	361368	403911	349537	147459	144952	151722	91588	203678	374805	91046	233799	444168	214120	172827	216164	259110	112380	153964	391472	262651	3122881	277307	564092	350377	220180	403706	245017	579027	140668	368715	357348	286006	850917	147309	89317	368279
359	Fatty acid	Decenoic acid (FFA(10:1) isomer)			Medium Chain Fatty Acid, Monounsaturated	3	Method 2	3531608	3178733	37114123	937198	5927996	6143222	8093246	4661511	7719925	21202193	3640093	4915362	5963978	4814109	6305616	4057040	8867126	4824757	17666776	966384	9621547	2823120	1939485	5630558	4865421	3219543	3846720	2626108	10292842	5319717	4248569	11304877	12636344	4402759	6593734	5691444	3146994	3305010	7731526	4441569	9858577	5741226
360	Fatty acid	Docosadienoate (FFA(22:2))	HMDB0061714	C16533	map01040 Biosynthesis of unsaturated fatty acids	2	Method 2	572283	526465	3951088	937198	1210910	1597144	2234056	2104489	2067144	1654113	1260956	1929545	2273583	3409479	2363923	1375460	2126815	1529804	3737716	94863	4162287	1030699	278251	3462522	2812527	248915	1445462	792411	3368146	2083810	921747	3116197	2828387	2181911	1229505	1619278	1065741	711281	2972063	693946	2688275	1277570
361	Fatty acid	Docosahexaenoic acid (FFA(22:6))	HMDB0002183	C06429	map01040 Biosynthesis of unsaturated fatty acids	1	Method 2	78607319	96813437	800296427	937198	135141516	178967762	274769115	207899780	161288955	100179417	215148241	308355156	195149917	165132073	205006451	173422166	501898891	253524940	756752496	50122864	217889016	107000528	56902500	226531578	151977715	92728244	104518282	77933477	376958439	327320181	230092099	386052623	120235975	188623315	49986308	202191381	243627068	113718753	158029615	80037432	208902059	329917788
362	Fatty acid	Docosapentaenoic acid (FFA(22:5n3))	HMDB0006528	C16513	map01040 Biosynthesis of unsaturated fatty acids	2	Method 2	12198531	9672231	89874753	937198	25669507	12587519	17307985	13872413	27245557	10927909	30303459	20697507	8596313	18752778	25152466	16283785	9211542	31053010	70325372	6295154	41474223	11237795	9629826	12084920	25407169	8922306	14872837	8245989	39845680	32230160	13395700	32214161	22233613	20091673	7318232	39937199	17747664	8860912	18288759	10307854	22013149	15271754
363	Fatty acid	Docosapentaenoic acid (FFA(22:5n6))	HMDB0001976		Alpha Linolenic Acid and Linoleic Acid Metabolism	2	Method 2	13151337	22369397	96932113	937198	30901506	31835315	51004636	40507601	27218125	12621057	33020962	37998422	41236556	17947894	30152106	33336276	67163678	45477065	123629943	10551976	59185902	17322680	8813608	34956044	48184838	17337527	24359702	11292845	68768126	51708811	32009733	36282859	26301361	32451587	11845881	34623476	29572635	12437635	32763712	19031513	28878066	31511967
364	Fatty acid	Dodecanedioic acid (FFA(12:0-DC))	HMDB0000623	C02678	Medium Chain Fatty Acid, Dicarboxylic acid	1	Method 2	8721094	41977	2582482	937198	421298	1064517	896505	914220	816410	185622	53157834	460469	177032	1018711	1841719	540131	4488747	24038880	439248	769987	1894324	1943411	804520	2137267	2365962	10288799	1499581	2039534	8039081	8271139	847468	1620355	1296366	98029	1088629	1998713	516797	3255322	1725494	2043496	1511794	677705
365	Fatty acid	Dodecanoic acid (FFA(12:0))	HMDB0000638	C02679	map00061 Fatty acid biosynthesis	1	Method 2	26504061	22909076	40752297	937198	24126834	15103951	17525011	28640998	20365277	25538141	17349065	15035824	21674362	39047741	25761250	18636039	15514109	19702694	27360045	17079200	18272000	20267570	26699065	21820846	61209555	113009135	30735306	19247095	46746590	21066330	30619794	22406143	20356901	30711516	13125747	28172960	30393073	15843594	31414672	17369372	19245228	19467703
366	Fatty acid	Dodecenoic acid (FFA(12:1))	HMDB0000529		Medium Chain Fatty Acid, Monounsaturated	1	Method 2	2365649	2095237	26967314	937198	3753680	3500644	5601837	2996947	7562451	4495405	3701926	3241637	4284817	7043313	6646356	4095526	5259564	4482746	15886486	1375595	7447880	3930524	2431457	5020164	4029398	2951929	5124260	2896082	9362249	3976638	4208959	5320300	6852416	5981131	2616303	5286902	2598324	2190432	4317426	2310772	4507414	5085259
367	Fatty acid	Eicosadienoic acid (FFA(20:2n6))	HMDB0005060	C16525	map01040 Biosynthesis of unsaturated fatty acids	1	Method 2	43621801	40527656	107577612	937198	47887442	39359006	61090684	52070391	66765337	36808620	49858840	61236044	61521922	47738232	63997111	36080380	58029285	49682064	129088781	10839143	138294735	29082982	14740354	61934903	62034722	27857693	31775814	19676992	76585304	45926590	25865777	69836128	52296660	73177634	31247999	49636873	44918015	28510246	62258974	40865257	64749284	36140812
368	Fatty acid	Eicosanedioic acid (FFA(20:0-DC))	HMDB0242141		Long Chain Fatty Acid, Dicarboxylic acid	2	Method 2	538901	1904320	1883674	937198	2101911	1899963	1929430	2179573	4496766	549350	1840617	1745166	1373860	2036338	1419923	1747524	1726411	3021244	4627924	4333008	2079905	551716	525029	1174920	2919215	1542262	2523068	1176249	9425024	6893388	959962	2415444	3724417	2244577	1738397	1670221	2417049	928455	1354154	913620	1389097	1509501
369	Fatty acid	Eicosapentaenoic acid (FFA(20:5))	HMDB0001999	C06428	map01040 Biosynthesis of unsaturated fatty acids	1	Method 2	3263357	10793404	24068648	937198	6913321	9731251	16979865	10805196	7989284	4007182	12966049	21896060	23042375	12196528	10312787	11450336	45339061	38141981	56595772	14502956	9545114	16146728	4127286	12257058	10644585	7327695	6249429	3987443	14781174	24516521	28603455	15234960	10417158	11440384	3850949	8568358	15673509	5905981	10089807	11390772	9553122	18324477
370	Fatty acid	Eicosatrienoic acid (FFA(20:3n3))	HMDB0060039	C16522	map01040 Biosynthesis of unsaturated fatty acids	2	Method 2	32086	26669	712260	937198	287968	156227	248171	173117	259526	173077	117540	164597	280158	2171040	222049	88973	227713	429495	416788	64587	40597	67816	65525	188902	46283	65206	252593	416223	926332	426713	68852	8000	252202	133603	80247	151695	83957	51881	28001	50518	184568	180744
371	Fatty acid	Eicosatrienoic acid (FFA(20:3n6))	HMDB0002925	C03242	map00591 Linoleic acid metabolism	1	Method 2	28835457	36913080	60224838	937198	38293371	19083489	36695018	25902049	52250758	30496264	41915717	67918819	66124595	35120346	42637904	30816006	38865888	37544073	118609240	57159563	82854743	35932022	18217993	43839285	61819967	29462816	30676873	13844767	56225532	49219388	52656507	73320075	41764752	49745755	18124643	45986214	47446944	27490889	54990483	44585135	40113080	43377216
372	Fatty acid	Eicosatrienoic acid (FFA(20:3n9))	HMDB0010378		Long Chain Fatty Acid, Polyunsaturated	2	Method 2	1364313	1262230	4059756	937198	1756975	1222314	2867162	3575004	3313321	4247242	4162060	1944127	5465325	7693401	6366400	2967445	3017631	5931211	10122622	3374405	9794474	2010641	2214876	1815323	6401069	1877165	2370011	1296913	9231177	3674915	6880730	6011430	1636657	5624148	1118935	7617115	4082791	2936016	2993334	1389983	2142944	929913
373	Fatty acid	Eicosenoic acid (FFA(20:1))	HMDB0002231	C16526	map01040 Biosynthesis of unsaturated fatty acids	2	Method 2	25540150	32785916	85943510	937198	35213353	40259718	70112263	54548078	41390699	38617742	40235436	44757878	42634407	46823896	78389829	41381782	45557895	40761740	121136241	5289193	156063842	22610342	10144987	53958893	27930256	19615412	30183198	15315627	51476763	26134998	24371180	100340934	67874038	63231960	18727333	40589545	33795540	15702426	57366912	24861409	39954842	23725600
374	Fatty acid	Erucic acid (FFA(22:1n9))	HMDB0002068	C08316	map01040 Biosynthesis of unsaturated fatty acids	1	Method 2	549065	1384123	5364686	937198	1818717	2658447	3284066	3631182	2081012	2932234	2545142	2466752	2856756	4002998	3982629	2033841	2694782	2415076	4984406	195696	5819663	1637565	1112712	5271106	2315322	917912	2275007	1233726	4630654	2704106	2684986	4572492	12578206	3056043	1391726	1993362	2032180	759731	4134204	1073228	2920342	1500677
375	Fatty acid	Gamma-Linolenic acid (FFA(18:3n6))	HMDB0003073	C06426	map00591 Linoleic acid metabolism	1	Method 2	148312615	72707561	340700157	937198	132011070	84958126	220335994	134895369	253667999	95285595	117097215	88497833	394693724	75357217	129143552	91711603	243645141	204542700	478089921	127762695	237371035	153834629	41504861	224870202	364473065	219631768	270797845	22168935	191861225	123710716	151566403	349377674	181123853	152788672	49986783	191601079	213715691	90727851	695671080	188081204	196241877	180208167
376	Fatty acid	Goshuyic acid (FFA(14:2))	HMDB0000560		Medium Chain Fatty Acid, Polyunsaturated	2	Method 2	1858883	2577351	24811988	937198	5264286	3187473	6098500	2818506	6453283	2600211	3014613	3194600	6187250	3864314	5219259	3079176	5398622	4609388	18768918	618166	7116149	2590732	1500726	4680116	2156816	2800048	3193791	2397309	7569020	2680438	2518943	6653476	5416185	4442210	2776687	3989486	2165888	2470719	5132128	2924527	5160703	5990271
377	Fatty acid	Heptadecanoic acid (FFA(17:0))	HMDB0002259		Long Chain Fatty Acid, Odd Carbon	1	Method 2	21635885	28653887	55998422	937198	27751650	23219164	36231207	23315246	29859856	17496044	29224060	30757525	34195764	65853104	43560085	17545437	40070352	32903148	78074670	17476641	64024189	22015306	16762127	37666109	20336773	21804295	32409705	18716203	18947554	14991712	18872095	56284577	32119226	33279170	12572337	27675362	29346930	16172719	32832952	24267058	30526664	24134091
378	Fatty acid	Heptadecenoic acid (FFA(17:1))	HMDB0060038		Long Chain Fatty Acid, Monounsaturated	2	Method 2	14547526	12588687	42008922	937198	17769675	12607287	30105153	18169087	25945545	11112329	14986094	15751723	21070790	65067449	37572955	14123905	25486932	25837847	66910704	6990986	40800458	14528299	5695792	32345451	24022590	13056590	20472501	4515960	25391411	11720303	23761640	37811717	20732010	27262295	5851401	23752824	19465446	7193728	23389820	15371375	14490706	17978308
379	Fatty acid	Heptanoic acid (FFA(7:0))	HMDB0000666	C17714	Medium Chain Fatty Acid, Odd Carbon	1	Method 2	770137	495071	566572	937198	375168	361790	288309	431274	408021	363003	626935	418718	408279	517206	436899	348184	461291	517752	547189	361906	453513	571115	784453	619907	599618	726009	569246	703838	816746	353136	424270	370916	514758	790524	447455	403557	400943	433893	666352	547742	458020	336855
380	Fatty acid	Hexadecadienoic acid (FFA(16:2))	HMDB0000477		Long Chain Fatty Acid, Polyunsaturated	2	Method 2	2722110	3112122	10622368	937198	4685034	3307417	7648787	3624295	7293833	1491114	3388560	2491387	12690420	13898337	3861039	2523231	5763871	11462879	16022657	1479830	4653258	4500214	1180391	5242231	10833649	2971291	5401131	1429359	7406768	5270632	4116874	7572748	4739214	3544104	2038933	3885667	4180591	2345171	11709514	5747154	5924853	4798861
381	Fatty acid	Hexadecanedioate (FFA(16:1-DC))	HMDB0304377		Long Chain Fatty Acid, Dicarboxylic acid	1	Method 2	4115909	1290228	8051339	937198	4335123	4544331	6522141	5449136	8469198	1466237	3260529	1686255	6721239	4503181	4276260	1593889	4744259	10792993	23479875	4666071	5590658	2414075	1675286	6288781	4621278	2126722	4662122	10231447	105216134	57953524	1522768	2475864	14607063	1715725	5365552	3225505	2126095	1197760	6371800	661045	2060427	3661256
382	Fatty acid	Hexadecanedioic acid (FFA(16:0-DC))	HMDB0000672	C19615	Long Chain Fatty Acid, Dicarboxylic acid	1	Method 2	10848970	3823456	28629553	937198	18507501	18093572	30126840	22929740	23770805	5209545	9645973	6149742	32569114	13726747	13240550	5557623	14347753	26022943	81935586	10203116	25115676	4622257	3263394	28354462	10445830	6343900	9507070	16649173	282049543	153642910	5057736	8879950	34561690	2795084	20750541	10395402	7699856	2998528	13638576	1759952	12514155	10430130
383	Fatty acid	Hexanoylglutamine	HMDB0242182		Endogenous N-acyl amide, Acylated glutamine	2A	Method 2	30921707	923251	8167867	937198	2409255	15184414	12046692	14080318	7567039	4839727	3639146	1843218	3175422	1528043	1774834	1896867	4111902	5695533	6890573	451826	16177712	21765601	47937112	39682731	20480074	20076306	68628926	28831095	15877521	22705876	5966555	11687140	5490132	2022457	4981280	13207414	1474751	20035303	61267684	1408809	3112796	27116862
384	Fatty acid	Hexanoylglycine	HMDB0000701		Endogenous N-acyl amide, Acylated glycine	1	Method 2	801646	161275	258166	937198	89949	325271	488323	645296	341258	153427	188388	176557	190966	279030	434689	241801	172987	719215	197162	171948	704546	688118	404975	445231	1272553	825532	7452489	462796	464315	536728	420874	421154	451264	646895	162214	956399	539428	2219202	1384157	128129	182260	1234984
385	Fatty acid	Hydroxyhexadecanoic acid isomer 1			Long Chain Fatty Acid, Monohydroxylated	3	Method 2	601565	678816	849173	937198	159063	557893	380948	483721	757860	647792	207107	536659	657009	383626	593439	436498	555755	464822	630368	809524	373867	1202649	938595	473705	585562	786616	1520241	458644	859309	588246	480301	839771	1015575	1506954	303538	845236	773860	535364	653318	396437	434067	499765
386	Fatty acid	Hydroxyhexadecanoic acid isomer 2			Long Chain Fatty Acid, Monohydroxylated	3	Method 2	487059	189151	645306	937198	123863	218776	306267	228194	814103	430122	251241	240964	361604	692078	322609	338693	362831	324768	564791	801816	279246	685543	374282	361046	705643	677007	1169924	234966	640995	471445	301566	632689	1070288	780162	185953	708115	409870	465829	492507	311396	366931	446626
387	Fatty acid	Isobutyrylglycine	HMDB0000730		Endogenous N-acyl amide, Acylated glycine	1	Method 1	250620	1057542	1348850	937198	1173412	1121949	284076	332570	198989	1287657	130944	46529	878882	1561768	1935128	977614	852566	1519781	918765	1024442	245185	1059991	1565866	1070039	204498	722896	802412	1839076	1009425	336962	1633835	265467	1340992	1138056	4273053	843571	424286	25008	922986	1070007	60294	1505824
388	Fatty acid	Isooctadecanedioic acid (FFA(18:0-DC))			Long Chain Fatty Acid, Dicarboxylic acid	3	Method 2	5820390	6050738	34708006	937198	33515979	24921240	29007944	41822958	13991438	4220250	9132511	5065932	17228797	18609343	14038504	9416265	14138708	27015291	77300852	13965011	15026611	2493866	1856384	26315409	6316629	8118659	4177281	14858504	280295156	101097031	3616770	7150951	28549837	3292964	21097504	9353149	10359864	3560314	14489389	3033967	16758830	8779854
389	Fatty acid	Isovalerylglycine	HMDB0000678		Endogenous N-acyl amide, Acylated glycine	1	Method 2	2406498	491134	1056855	937198	390068	794367	1011900	879752	400497	700168	1450089	894750	236124	774931	645302	382821	615064	1458692	899506	704637	494503	5582591	1269829	1287106	673022	5169667	69890879	678737	1019868	1387448	1023449	410571	188918	561267	676186	1339650	1132883	3561427	563013	463049	327383	630274
390	Fatty acid	Lauroyl-ethanolamine	LMFA08040041		Endogenous N-acyl amide, N-acylathanolamine, Endocannabinoid-like activity	1A	Method 1	270463	186600	250128	937198	248265	206634	211552	394286	214110	641126	210755	352328	279539	62422823	403943	332372	169783	189912	159440	365951	261595	209955	3514403	213209	3847103	326949	213989	215607	263714	353135	195012	1412553	202691	231920	217574	233542	335705	243304	375436	185753	235334	451264
391	Fatty acid	Linoleamide	HMDB0062656		Endogenous N-acyl amide, Fatty amide metabolism	1	Method 1	26759008	39443677	25959484	937198	145369410	208964097	276845954	12411446	603070971	649022290	611549559	582551411	496423078	36839853	23635367	10335789	18108674	28624374	17595997	12600892	30038324	25712012	38536112	17648243	6732004	13373885	29321304	27893818	10663111	13874783	7642345	14945771	25885649	563142494	684823089	22744158	9046564	6227915	13598078	17869437	34806798	20782884
392	Fatty acid	Linoleic acid (FFA(18:2n6))	HMDB0000673	C01595	map00591 Linoleic acid metabolism	1	Method 2	2558555629	1891785759	6879475168	937198	3561288253	2057509809	4755409147	2762333851	4586065206	1281084386	2737784305	2024596316	4942657408	1855989949	3151466778	1641563198	3624245660	4366553654	9239178398	1174464568	6504179236	1917619291	729754863	4010048138	3956907404	2259803763	4035848460	741843166	4122985178	2162190816	2261107785	6205295032	2629802516	2926995922	1083838307	3250406093	3356938006	1462801970	6383127601	2737994900	3156819644	2923280719
393	Fatty acid	Linoleoylethanolamide	HMDB0012252		Endogenous N-acyl amide, N-acylathanolamine, Endocannabinoid-like activity	1	Method 1	1296827	3316006	2730255	937198	1414761	1793268	1828492	1553311	2192473	2040270	1056160	1537341	1794343	2897247	1816216	1216546	1334299	1472989	1467832	933280	2266541	1478988	1368248	2873865	1671490	1023740	1626618	748951	2763142	3716483	1020824	2536689	1531521	2090050	1607892	1456473	964932	1070252	10247454	1323828	2193846	1459731
394	Fatty acid	Methyl hexadecanoic acid (FFA(17:0-CH3))	HMDB0061859	C16995	Long Chain Fatty Acid, Branched	2	Method 2	6416757	10334788	25610815	937198	5265836	7124183	5114734	4669084	4363113	5004768	9860234	6050357	4151553	80484081	28223061	7018641	6908666	9234481	11884782	4556236	14634639	3525266	4403630	6042051	4418298	8740089	7062533	4215389	10526981	5079570	5944618	16133333	5477317	19146772	4402743	14200147	7204932	1967391	9128823	7185371	10932829	3309751
395	Fatty acid	Methyldodecanoic acid (FFA(13:0-CH3))	HMDB0061828		Medium Chain Fatty Acid, Branched	2	Method 2	692697	922233	1528790	937198	627320	1703422	1666953	1385550	549173	241829	755439	931419	575376	29400869	1677601	932585	3767277	1084908	2030898	333479	1043610	807583	319074	764727	406228	510929	878095	633422	1860441	1003095	802271	1017897	291159	1214070	509060	556420	740378	629828	521713	462465	1840047	627667
396	Fatty acid	Methylmyristic acid (FFA(15:0-CH3))	HMDB0061707		Medium Chain Fatty Acid, Branched	2	Method 2	4954105	1187737	2380867	937198	1621149	2511224	1189530	1608710	900508	1936703	1408803	2190749	1893547	112205234	3127853	1049814	2077389	1783645	2826934	3183254	1265135	974927	1083979	714283	971585	3747769	2130717	2437721	4434019	1894737	1249500	3575274	1284639	4724506	1718391	3354010	3199245	1246723	2519576	1317401	3587618	603080
397	Fatty acid	Myristic acid (FFA(14:0))	HMDB0000806	C06424	map00061 Fatty acid biosynthesis	1	Method 2	129432139	90888980	224229928	937198	72855347	81922945	129357603	80274619	119878201	77571300	96893845	71000486	120704006	253906120	168098426	90598153	110917330	123430202	232706929	67930479	137954828	101578019	84092495	120482517	191030498	142578940	163971993	70964932	164619227	87689743	108716824	181146487	133252838	169045357	52168516	162521456	100918356	52864144	128596119	82808097	97996764	97749693
398	Fatty acid	Myristoleic acid (FFA(14:1n5))	HMDB0002000	C08322	Medium Chain Fatty Acid, Monounsaturated	1	Method 2	5637561	1523597	14468493	937198	2251706	2706736	4984722	2968535	13868670	6246175	3697645	3159033	4538142	7757196	18859612	5008155	3994417	9415008	16185913	3489202	3300768	14735224	4657282	9882757	8450971	3921248	13872424	1753195	11354395	4626100	7095092	6565001	12520988	21134098	2728867	16120631	4460013	2201804	6034688	2959240	4376707	7164484
399	Fatty acid	N-Acetylaminooctanoic acid	HMDB0059745		Medium Chain Fatty Acid, Amino, Acetylated	2A	Method 2	10595298	263132	1989138	937198	729110	1522024	1028004	1127333	727947	147310	2006277	518075	332067	974736	545872	404321	1008649	10098773	415111	2097582	410033	4617125	1857113	1122813	1640108	8780472	28035238	604984	374985	840209	516829	373117	1011409	678030	1746472	3421023	516019	1780033	1261076	913562	682295	1043764
400	Fatty acid	N-Butyrylglycine	HMDB0000808		Endogenous N-acyl amide, Acylated glycine	1	Method 2	227611	64717	18049	937198	37448	45070	18013	16821	18312	91812	27793	36150	24324	133989	52697	42184	19538	133138	15292	86968	35399	38098	77817	17417	17718	322153	63612	90545	34755	61685	39507	57999	20582	13572	61133	64702	168444	222252	4438	70075	25473	82558
401	Fatty acid	Nervonic acid (FFA(24:1))	HMDB0002368	C08323	map01040 Biosynthesis of unsaturated fatty acids	1	Method 2	2061799	5081621	14096553	937198	7111724	10556013	12034827	12916365	5608056	10134879	8042036	7417646	11023910	8882013	10970493	5110301	7046278	4953180	13313911	884728	15550469	5086792	3765597	18927177	4941892	3597192	5142867	4659164	14300533	11308780	5046398	9320887	17089641	6244274	6112156	7418884	4869642	2666529	10468575	2442017	9669321	7771558
402	Fatty acid	N-Oleoyl-Serine	HMDB0242185		Endogenous N-acyl amide, Acylated serine, Endogenous N-acylamide modulates bone remodeling and mass	1	Method 2	1314370	2680747	4897231	937198	3612545	1608597	2501437	1633737	1778367	1475406	2185234	2301074	2569755	3136087	3025439	2784357	2401075	3112642	5598399	1349038	2750764	3108252	1751486	1827077	2766659	1410552	2472841	2538277	4250571	4333577	2335887	2574253	2590303	2384625	1492854	2630395	3326215	1208834	2777020	1483995	1104797	1918965
403	Fatty acid	Nonadecenoic acid (FFA(19:1))	HMDB0013622	C00174	Long Chain Fatty Acid, Monounsaturated	1	Method 2	5973308	4884425	17868334	937198	7205005	5177697	10161657	7532300	8371013	5132842	6924946	8061450	6758824	13960903	15403583	5786951	7731186	6915647	20521699	1750403	19750757	4195924	1936692	9290054	5705177	4024984	6179044	2425868	9259920	4516043	4467233	15416343	7586683	10923924	2324037	10288760	6653757	3310031	8619612	4533734	6938831	5346783
404	Fatty acid	N-Palmitoyl Serine	HMDB0241932		Endogenous N-acyl amide, Acylated serine, An endogenous neuroprotective endocannabinoid-like entity	1	Method 2	3287230	3673719	7347190	937198	6401847	2237750	2852199	2403798	2338102	1408844	3998938	3807313	4604073	4942041	4424301	4102579	3678830	5841998	8977075	3361996	3728627	4470856	3246403	2799406	6173240	3482870	2944923	3918598	5514208	6371035	4821152	2479574	3466223	3580067	2320017	5143207	5141216	2414489	3845594	3455836	1905944	3938038
405	Fatty acid	Octadecanamide	HMDB0034146	C13846	Endogenous N-acyl amide, Fatty amide metabolism	1	Method 1	41383312	41235969	37899923	937198	196021505	162764213	223741639	37048902	194183705	263440596	232482676	266397749	266897583	50954809	38532547	35565504	40051188	40333222	40321011	33451369	43670301	39356873	141389926	44239826	45636943	36454954	39047557	37384382	42653198	42338803	36057487	42394493	41459856	262461636	232018200	45147884	44418341	33538301	44951487	42929002	45191200	39927606
406	Fatty acid	Octadecanedioic acid (FFA(18:0-DC))	HMDB0000782		Long Chain Fatty Acid, Dicarboxylic acid	1	Method 2	5805126	6034871	34616988	937198	33428087	24855886	28931874	41713282	13954746	4209183	9108562	5052647	17183616	18560542	14001690	9391571	14101631	26944446	77098139	13928389	14987205	2487326	1851515	26246399	6300064	8097368	4166327	14819539	279560110	100831915	3607286	7132198	28474968	3284328	21042178	9328622	10332696	3550977	14451393	3026011	16714882	8756829
407	Fatty acid	Octadecendioic acid (FFA(18:1-DC))	HMDB0302976		Long Chain Fatty Acid, Dicarboxylic acid	2	Method 2	43828881	27105286	173954406	937198	192306791	148474575	204595305	239599462	85952018	20834131	47339939	33674693	127901375	119318579	70653876	47384199	69299837	205377962	479087046	54025197	77469103	15829347	18520931	193265386	53346053	40702026	22241661	136040987	2065679834	820799677	21849654	37707138	389614464	24446179	144183242	53054429	65621337	17663425	85291876	9523157	84454737	49739467
408	Fatty acid	Octyl butanoate	HMDB0034136		Esters of Medium Chain Fatty Acid	1	Method 2	3446970	2333346	5714811	937198	3310964	2757094	2823345	2329839	2753941	3045683	2770554	2752196	2588901	3100897	3495219	3085419	2423236	3157395	2820305	2407363	3712565	5807979	2865690	2268969	3426398	6055264	2501069	4150010	3358389	2920677	2983154	3252919	2573033	1960963	3396839	2943421	2640247	3092973	2904762	2281727	2058899	2622344
409	Fatty acid	Oleamide	HMDB0002117	C19670	Endogenous N-acyl amide, Fatty amide metabolism	1	Method 1	286513263	184019689	152451647	937198	543159399	1209886328	1177701222	141926537	2383646576	2632019817	3188523455	2341081695	2361334146	329054459	143335020	108988088	72742292	288549440	208723328	121812512	184969850	128285816	260982153	83590382	46040695	144049567	196512894	117939066	46591025	138463644	50792855	106861752	86133576	3177298870	3702651104	256868759	73141008	47435114	153331978	148487902	174280309	180205204
410	Fatty acid	Oleic acid (FFA(18:1n9))	HMDB0000207	C00712	map00061 Fatty acid biosynthesis	1	Method 2	3256142288	3252679437	10498847899	937198	4853686854	3484830665	8280775129	4638136689	6458615322	2712615570	4365213695	3879761530	5248149722	3907375312	7677735958	3786598530	4990731114	5827411297	15540618809	964979136	14400573447	2900405652	941015934	5635422718	4663872357	2456062726	5105582995	1135462829	5658935573	2328036529	3311241953	11030344665	5330294032	6315020568	1420614873	5743407771	4561100125	1581598704	6221091503	3111205119	3915322328	3719325359
411	Fatty acid	Oleoylethanolamide	HMDB0002088		Endogenous N-acyl amide, N-acylathanolamine, Endocannabinoid-like activity	1	Method 2	45091	744943	1219232	937198	361158	490225	702928	788710	719736	1037082	121351	684444	775455	1935353	717393	142646	540100	508334	803408	141621	598527	717215	402985	939459	332127	70081	610887	255330	863023	698073	354168	904126	789445	428004	282235	667743	321130	402226	1383045	48082	201858	449220
412	Fatty acid	Palmitic acid (FFA(16:0))	HMDB0000220	C00249	map00061 Fatty acid biosynthesis	1	Method 2	2373319689	2698662145	6099295423	937198	2572331029	2338261024	3729267811	2600021156	3356004462	1754073789	3256962578	2313401679	3681286854	2296377401	3831535166	2404567463	3213136155	3306833550	7348203141	1340974602	7341538913	2006493827	1267022424	3618726047	3797763365	2347674535	4038878028	1453550508	2767895961	1780996461	2454171257	6244558511	3173829127	4238812360	1245609248	3718892859	3140544016	1474157850	3706042023	2455649752	2935487177	2569969767
413	Fatty acid	Palmitic amide	HMDB0012273		Endogenous N-acyl amide, Fatty amide metabolism	1	Method 1	64209198	54806080	49094718	937198	312214723	286212489	368397982	48790188	443801177	505580400	472109019	486784131	458002677	91546700	45620084	41942500	40996469	73069473	57013362	44468434	51825355	51409767	333853289	48309552	40881904	40019500	57212959	50534451	42005285	49920756	34823875	43838761	44186606	474312286	530595090	83819344	40167747	33033406	55650744	47891738	53740689	58893054
414	Fatty acid	Palmitoleic acid (FFA(16:1))	HMDB0003229	C08362	map00061 Fatty acid biosynthesis	1	Method 2	145255786	135789650	708069779	937198	228242940	173268184	451744427	263492058	603887804	259763139	203389334	207605043	308306692	976479572	550329021	311448044	292763863	546694762	921297968	94494766	423196072	490064170	119015867	522113323	483172462	148966652	525648641	61898708	403066695	208325750	335740405	456348778	405353831	679491317	111716508	503122691	294291885	101637090	394558716	203529376	166425780	300342666
415	Fatty acid	Palmitoylethanolamide	HMDB0002100	C16512	Endogenous N-acyl amide, N-acylathanolamine, map04080 Neuroactive ligand-receptor interaction	1	Method 2	11458	66574	332921	937198	133332	51323	679442	366350	257835	196673	51164	67037	1013800	2403495	50901	37415	214154	360285	542118	22890	174960	149025	254158	488513	118285	11458	288442	179838	856047	290838	30883	149655	196703	155807	57252	368847	296579	70199	844349	34494	56550	258361
416	Fatty acid	Palmitoylglycine	HMDB0013034		Endogenous N-acyl amide, Acylated glycine	1	Method 2	1286718	4925015	2696239	937198	1763264	1754202	2265642	2371991	2220073	954110	1907140	1542614	2354583	4657567	3031486	1744045	1861081	2057620	3286081	1120029	2272756	1133818	944864	2060913	2470062	1093171	3356540	1058059	5197300	3963407	1400690	2493074	2540466	1443848	1959005	1912487	2409480	1397614	2259117	1143680	1768135	1521539
417	Fatty acid	Pelargonic acid (FFA(9:0))	HMDB0000847	C01601	Medium Chain Fatty Acid, Odd Carbon	1	Method 2	3781795	3949957	3918292	937198	1936681	2935505	3276512	3261866	3440595	3974636	3299725	3612849	4235436	3455293	3050540	3570246	2731818	3003057	2034011	4165289	1711543	4192550	4792346	2964809	2479262	4110744	3324902	3720595	4700743	3442065	3485567	3907601	3394269	3641841	2951531	3439685	2887142	3012971	4183563	2365590	3356960	3442732
418	Fatty acid	Pentadecanoic acid (FFA(15:0))	HMDB0000826	C16537	Medium Chain Fatty Acid, Odd Carbon	1	Method 2	18435448	11988932	28713766	937198	11611822	11926455	20180539	12380094	13851528	8314325	15441546	11588925	15958667	74096169	24537448	10188309	16166558	22042950	31212322	8353908	25146750	12170420	8830630	23278479	17184464	13258734	20941317	8976912	19824638	12137465	13367329	24330237	12823495	20349191	6134049	23895678	19091284	8059114	16240982	13760070	16375812	13654858
419	Fatty acid	Phytanic acid	HMDB0000801	C01607	Oxidation of Branched Chain Fatty Acid; Phytanic Acid Peroxisomal Oxidation	2	Method 2	577498	196045	3274436	937198	546953	544957	330908	988424	649485	345870	731501	824201	941182	1640914	1012115	446417	1244105	1131146	1423649	622797	281022	555810	351769	371482	112436	628617	251596	392899	907445	604971	475186	1343296	1073043	1673048	405711	616100	720036	508447	31609	158501	934385	423213
420	Fatty acid	Sebacic acid (FFA(10:0-DC))	HMDB0000792	C08277	Medium Chain Fatty Acid, Dicarboxylic acid	1	Method 2	5417613	328888	1168373	937198	534078	1185839	683413	3882240	642556	190443	522018	213888	295832	427893	919847	375879	515101	5129275	566968	848473	674354	5047426	1901624	1484469	3048572	9777705	3569040	2649475	3617602	2539023	497207	766447	2335197	266723	1378397	1057894	160629	2063224	348411314	510505	346398	727334
421	Fatty acid	Stearic acid (FFA(18:0))	HMDB0000827	C01530	map00061 Fatty acid biosynthesis	1	Method 2	902353798	1799732197	2493084037	937198	954636539	1208605036	1097315762	1030872189	984641881	1184734199	1222088268	1357279615	1432852981	1024248662	1708258171	1199986513	1218023620	1098791456	2377244834	1018575071	2270775637	1195794861	852762164	1087598393	947511395	1150499112	1382767518	944883437	846643323	796070137	746078883	2346315018	1554182319	2081305249	896434554	1175496552	1382888077	978731577	1839089305	1126981734	1744503568	885676179
422	Fatty acid	Stearidonic acid (FFA(18:4n3))	HMDB0006547	C16300	map00592 alpha-Linolenic acid metabolism	1	Method 2	532052	769412	2718193	937198	629897	373913	1582693	1023373	1586510	463531	606012	820144	2049365	1604278	1674953	1071455	2680233	3313345	4481054	1299420	595179	1614277	653784	1435275	2530400	1486467	1828130	152609	1635170	993107	1532427	1688569	1552049	1345523	337851	1412473	1584603	702694	3341671	963191	1025856	1312399
423	Fatty acid	Stearoylethanolamide	HMDB0013078		Endogenous N-acyl amide, N-acylathanolamine, Endocannabinoid-like activity	1	Method 1	478344	657036	1134157	937198	536061	484556	594231	513010	392234	515686	335668	689450	1005973	1118488	446671	602405	523533	707507	761456	179667	757383	450719	463890	923053	610381	399513	457020	430204	690638	649105	339067	764689	612423	638215	404372	440722	560117	263445	2041325	596969	925819	396958
424	Fatty acid	Suberic acid (FFA(8:0-DC))	HMDB0000893	C08278	Medium Chain Fatty Acid, Dicarboxylic acid	1	Method 2	7048649	675825	2270427	937198	1578175	2073723	1741749	1810912	1204949	1162876	2338509	773597	1021724	1157682	1537892	1272748	1312800	2854068	652697	705160	2218961	20081513	2197665	2859102	2654593	9803282	8763077	2268463	1533973	1545047	1152187	1029064	1822572	1261237	771015	2576975	888421	4563377	25304001	682810	1004036	1900759
425	Fatty acid	Tetracosahexaenoic acid (FFA(24:6))	HMDB0002007		Long Chain Fatty Acid, Polyunsaturated	3	Method 2	37185	50141	3952409	937198	325199	1070025	1556155	838509	655208	495703	1565227	1420368	228411	545752	1057561	1099108	2664278	1085000	5266555	77696	2236827	702711	45691	1383458	1111895	423981	236871	307539	3290832	2662043	723072	1774690	226847	964767	9500	951843	432181	217262	393676	214593	502629	761166
426	Fatty acid	Tetradecanedioic acid (FFA(14:2-DC) isomer 1)			Medium Chain Fatty Acid, Dicarboxylic acid	3	Method 2	2203681	783285	7037851	937198	1892593	2220506	4301102	3078032	7703523	1310364	3039026	2349043	5835437	2716284	3746686	1030638	4261879	6548837	15580922	2209308	8300230	1709054	980542	2997122	4698030	1695338	1223300	5984664	83434878	56276399	1821535	3112627	13688508	932902	3782222	3293409	1945717	614209	5825836	438289	1242787	5031676
427	Fatty acid	Tetradecanedioic acid (FFA(14:2-DC) isomer 2)			Medium Chain Fatty Acid, Dicarboxylic acid	3	Method 2	500508	81617	164003	937198	195832	145324	256472	25460	620833	2160	147599	107400	1777	274149	59323	68480	560473	820170	499723	2102298	184139	463615	242761	577283	431025	136023	730173	270752	8802	11616	9569	10058	520180	44638	429831	568649	9855	624269	15325	44192	229509	259168
428	Fatty acid	Tetradecanedioic acid (FFA(14:2-DC) isomer 3)			Medium Chain Fatty Acid, Dicarboxylic acid	3	Method 2	40685	32226	39670	937198	52398	11737	1158	3372	137683	4660	32362	23852	6449	75094	5118	7436	249257	275545	72574	609785	75804	36695	36179	63812	60503	245750	305114	46381	34775	91693	10896	45887	28367	11508	95497	51735	26762	42495	11597	8545	118102	47820
429	Fatty acid	Tetradecanedioic acid (FFA(14:2-DC))	HMDB0000872	C11002	Medium Chain Fatty Acid, Dicarboxylic acid	1	Method 2	6620071	222865	2759866	937198	318450	1366578	1190488	749980	1014469	239633	11969509	273934	1095239	1775121	2450550	846856	3612647	19371758	545822	2122195	10520866	1524934	753295	1536237	1261907	4628743	10526331	1304288	6211558	7117107	1170901	1593401	1144132	395621	1361367	4177412	1089294	1607304	399816	5940659	3883266	758946
430	Fatty acid	Tetradecenoic acid (FFA(14:1n12))	HMDB0010732		Medium Chain Fatty Acid, Monounsaturated	1	Method 2	200640	284869	2557754	937198	452916	462388	480297	319526	294171	19117	670795	246625	638701	182107	660245	585476	308334	79510	1697484	100449	1883202	125214	76726	183122	183646	348460	302912	76244	645593	331258	242719	303442	732248	397394	55808	365483	717656	213560	219487	212446	648191	308909
431	Fatty acid	Tetradecenoic acid (FFA(14:1n9))	HMDB0000521	C08619	Medium Chain Fatty Acid, Monounsaturated	1	Method 2	1113834	1577045	29728360	937198	5059339	3219722	6732178	3356907	5225177	2791588	3034012	2932374	4670024	110368357	4106716	3257427	4428626	3763084	16973922	542541	9529380	1604185	830168	3399083	10615521	1717336	2106208	1804267	5340418	2190522	2780328	6022607	4199335	1568652	1437272	3286869	2296427	1510757	3306792	1649273	4040041	4442661
432	Fatty acid	Tricosanoic acid (FFA(23:0))	HMDB0001160		Long Chain Fatty Acid, Odd Carbon	1	Method 2	3481088	767668	7610279	937198	3224451	230691	491230	702236	597334	168667	1303683	2102513	867443	1522728	2886629	2215810	1182171	2806804	2017092	1791358	1687711	300779	244277	157118	732464	168617	3949247	307420	2700116	2091113	586080	904212	2794464	1289679	1746963	777204	2210597	452115	212709	1507640	175514	466279
433	Fatty acid	Tridecanoic acid (FFA(13:0))	HMDB0000910	C17076	Medium Chain Fatty Acid, Odd Carbon	1	Method 2	1056084	979578	1128466	937198	710889	697645	622285	653571	1011190	372330	908462	530184	655330	9152324	991431	586653	566812	880270	1071247	595024	884056	884488	736171	949360	858620	922274	881834	548115	1819468	679334	484996	957840	1024409	980381	623357	983595	720763	410597	716350	861104	918122	730905
434	Fatty acid	Undecanoic acid (FFA(11:0))	HMDB0000947	C17715	Medium Chain Fatty Acid, Odd Carbon	1	Method 2	522978	425467	517346	937198	1808192	406922	613352	332518	493049	444200	938052	249324	485059	3583088	289857	310389	250649	366242	1661037	262382	669055	322378	470838	416304	801349	436499	770805	483032	1144472	906438	176327	423579	365803	384939	327877	385821	651165	311760	361790	203800	655170	335484
435	Fatty acid	Undecenoic acid (FFA(11:1))	HMDB0033724	C13910	Medium Chain Fatty Acid, Monounsaturated	1	Method 2	2932274	2039899	5090677	937198	2187757	4220788	3167594	2761826	2155436	3697438	3565618	1796447	802855	7332457	4993171	1797139	6195764	5395551	3685689	559471	3532593	899109	454179	1313452	1331872	1300786	1515207	2006202	4919438	4300968	1833071	1704130	3680684	5081644	1264346	2678525	1989801	970105	778277	1678572	5656505	2573101
436	Fatty acid	Valeric acid (FFA(5:0))	HMDB0000892	C00803	Short Chain Fatty Acid	1	Method 2	2360507	4567876	2624168	937198	1093388	3691376	1849023	3185529	3215426	6607631	3180290	4458236	2129025	4470284	3540238	630767	6453716	2951430	6164894	2904586	5191881	1439794	1362735	2573741	2626546	2611342	2396586	2941868	2676689	2322457	3968236	3607903	5939263	7029500	4450827	4867592	4801578	2880168	3125350	4213203	3700533	2321911
437	Fatty acid	Valerylglycine	HMDB0000927		Endogenous N-acyl amide, Acylated glycine	1	Method 2	774589	401833	200669	937198	461274	660753	454958	736973	162957	733089	519571	452302	1439942	603564	290357	701881	367527	1644651	1108362	815545	903279	877516	138310	728502	719010	504869	2247295	712780	1383617	932644	1134039	784650	540242	258164	490595	691151	1180510	665023	1007214	534505	205211	312717
438	Glycerophosphocholine	Glycerophosphocholine	HMDB0000086	C00670	map00564 Glycerophospholipid metabolism	1	Method 1	5651153	34835582	16400714	937198	18193423	6890912	15097234	6091065	18759925	9651415	36620107	29500049	30595072	42014327	15341863	28831384	17341579	71770207	43674721	44238707	13924906	14719752	26782692	8307645	49960720	18584841	6949569	28605937	10784116	9599971	45591901	13935380	33853390	13610368	7640920	21326303	22544198	10301248	24385479	20999875	11110690	46721625
439	Glycerophosphocholine	PC(31:0)-PC(31:0)			Glycerophospholipid metabolism	2	Method4-POS	40732143	22119780	40075645	12811887	19741887	26725503	35757118	40567796	17822087	15334115	32736892	27458987	103299035	26058543	23031791	17620029	32127087	26500693	67959406	29641641	16815094	48797529	45655702	38059189	14577263	26374865	38828559	38025012	46863920	46167993	27429862	35661163	26291491	16243338	12474356	38110898	37277153	13078123	27924711	12737526	26821795	23327919
440	Glycerophosphocholine	PC(32:0)-PC(16:0/16:0)	HMDB0000564	C00157	map00564 Glycerophospholipid metabolism	2	Method4-POS	1186181507	1255950397	2513322657	956961850	1298885403	1895396137	2492976440	2911086685	1061441733	1305458653	1158288248	1460160938	5193751165	854460754	983827629	1359098076	1267757147	1084913634	3745552939	1081484032	1275194490	2341057989	1715949058	1839184778	1087701441	1232111676	2560306480	2258757685	2152125630	2216380114	1121073101	1413307443	1638587151	855273946	746568970	1344307002	1549659697	768801502	2064084856	570623574	1037395719	1540628267
441	Glycerophosphocholine	PC(32:0e)-PC(16:0e/16:0)	LMGP01020029		Glycerophospholipid metabolism	2	Method4-POS	199917888	218892175	365441876	144980454	218304433	223426517	315024841	394155409	137705692	118719466	131099967	129075887	574154546	116376444	127847847	155247868	99390836	152285336	347251783	195116136	183857630	314302962	238790641	309096366	158541915	183602739	202082681	195379598	209891617	253027979	94645612	70948016	156031062	67251320	105150340	201055544	151090068	108521562	297389453	72709535	120736279	183035710
442	Glycerophosphocholine	PC(32:0p)-PC(16:0p/16:0)	HMDB0011206		Glycerophospholipid metabolism	2	Method4-POS	103301675	185964495	265869577	148431698	190085968	196294063	299274156	363369746	79163507	45739982	71655024	141990826	399688480	113946113	131752449	135019499	78531457	186959156	247168595	87733628	126731555	243023411	170836622	222238664	130934793	105982474	433293774	248225160	312535935	357888037	71453943	63931572	107198916	56375424	68841571	192103261	159414285	96405081	215073051	51100236	103590805	116728864
443	Glycerophosphocholine	PC(32:1)-PC(16:0/16:1)	HMDB0007969		Glycerophospholipid metabolism	2	Method4-POS	701224837	813767818	897268478	430400047	917068947	1011961604	1406805996	1518684681	916214227	741392639	539875837	724552117	2831170871	399834514	401358465	866624732	693762849	1131694022	2272480155	721216139	524318826	3496045284	2469621531	1900470377	1113738011	808508465	2756261759	1057356573	1429148903	1319468415	1388498293	883080188	890785157	1210259730	562769246	1039742376	973464235	447079909	1446062804	401806231	631051836	763317906
444	Glycerophosphocholine	PC(32:1e)-PC(32:1e)	HMDB0013404		Glycerophospholipid metabolism	2	Method4-POS	37798323	38303820	83682113	22890285	67162269	49451085	67714957	96338724	25951290	20061387	21269288	29984539	87175695	26803931	31436759	33931433	27482362	37847126	99030359	26953561	22505625	118545789	66687735	87966669	33313043	35348298	47245541	32619568	43301554	47894449	26283178	14809691	40429585	12695093	24514914	49583266	36672430	20351273	68638524	14922310	28815924	37003952
445	Glycerophosphocholine	PC(32:1p)-PC(32:1p)	HMDB0008027		Glycerophospholipid metabolism	2	Method4-POS	13152939	25253714	42002415	17566631	31572481	26996979	40034836	48089424	12688162	6860439	8109297	21044905	41019743	14604037	19283699	16472179	10304490	40740880	37700371	15274038	13303436	82126839	44263533	36158017	24113313	13181366	128422832	40566064	60501732	60944738	12628986	9276093	22196712	12326551	16081451	38944781	24225932	13853211	39201914	8053245	15916304	12627108
446	Glycerophosphocholine	PC(32:2)-PC(14:0/18:2)	HMDB0007874		Glycerophospholipid metabolism	2	Method4-POS	93877071	101334173	59508725	56583445	107538158	78557957	108834617	84198909	90050602	44812206	53020986	84107841	311224016	37726559	27057638	47955545	72586157	124288781	182719906	208107883	48321265	272517070	141882254	79340276	90366663	153410577	176317802	56841916	104575672	107486483	80557617	123888564	74236928	82531724	75510809	62755908	112119307	63218774	139498991	103033069	121222323	67371264
447	Glycerophosphocholine	PC(33:0)-PC(33:0)1			Glycerophospholipid metabolism	2	Method4-POS	25738204	10423146	36827906	7096140	18368995	10829691	15668653	18641887	6554041	24686278	24562001	24128024	33717165	37844200	51698826	27512098	32492482	27948579	28489487	14103204	7258034	28690609	32864153	24180175	9941501	30975119	17053990	31871254	28846111	30884797	39898650	65936996	11982254	18496677	6075383	25733064	25831370	6309104	16935941	6626882	10827419	12537844
448	Glycerophosphocholine	PC(33:0)-PC(33:0)2			Glycerophospholipid metabolism	2	Method4-POS	15865913	11188208	28135778	9212570	11587439	12924995	17924230	20258152	7710074	9013044	12535761	14893081	40488669	14371922	12694920	11402069	15476192	12173996	34961920	13268419	10988613	26337461	14698485	17261211	6312368	16801335	14301738	14782757	18981065	17495170	13460459	19307715	12253577	21739786	5790151	13694853	18824451	6828564	22208805	8358738	10732420	11969426
449	Glycerophosphocholine	PC(33:1)-PC(15:0/18:1)	HMDB0007939		Glycerophospholipid metabolism	2	Method4-POS	128500357	103679832	141032709	61993226	117876431	127812683	188790013	200115205	79824844	61721530	95701165	103310604	301729613	72380117	77292313	76643635	123231655	138526869	246290217	80461478	80265472	329159881	199930953	193971159	80080405	133752358	248591678	122528354	138714908	124750578	191971022	130125259	74269470	103119737	56943868	144875891	146121400	60449159	173573669	66340117	87039779	94039109
450	Glycerophosphocholine	PC(33:2)-PC(15:0/18:2)	HMDB0007940		Glycerophospholipid metabolism	2	Method4-POS	237031612	191433695	188453988	126733194	239462815	186143224	247122581	238151250	142162238	53486977	144466852	154091331	512153984	106408987	98391593	78924314	162113493	231826389	386726780	200840427	120799762	322432876	176414148	257352874	99194835	269307721	481089643	133442810	159874338	169676728	190545851	217580535	121781458	150871474	107471131	193185918	274144153	117287223	246870903	153235316	218126137	147617532
451	Glycerophosphocholine	PC(34:1+O)-PC(34:1+O)			Glycerophospholipid metabolism	2	Method4-POS	83160656	79119968	113580245	61249882	41783727	140249814	140522519	130864121	36451856	66685857	67375623	51686175	120724546	56434390	85127402	78062947	80537415	40224776	118709540	57879045	108740896	133261720	34408299	257207760	37918784	106727434	260536776	100326371	53700586	45631410	89486365	104291148	50136123	47101243	40166661	82780223	69813555	30523517	42508468	20638417	125306023	60289718
452	Glycerophosphocholine	PC(34:1p)-PC(16:0p/18:1)	HMDB0007972		Glycerophospholipid metabolism	2	Method4-POS	144868187	220894749	616360432	178995525	315963992	228370585	310079669	364935811	102909296	51962794	90866893	110986898	260440547	122602126	142101404	141213682	87424625	227101242	329298167	127807920	161881517	426486152	193704107	192099323	144904653	157144988	645868750	251958326	208463307	241691933	96111158	93742236	154812570	82045162	116811524	341695169	202567132	101940251	347199954	57020002	149904347	105117657
453	Glycerophosphocholine	PC(34:2)-PC(16:0/18:2)	HMDB0007973		Glycerophospholipid metabolism	2	Method4-POS	33957652522	29230734049	45623621769	27321834190	45711246435	36597947946	46740451404	50011674587	26916849726	14252320531	27534078602	22960048324	64425249926	16539374680	16565719431	20928314696	26529565310	30338822616	55803029564	35071496290	29866285393	45420941012	32913033687	38504590079	23275753217	48512212689	62141377282	28997785802	28907299081	26088377208	28582681642	33208209616	27627894047	25701144523	25201741644	28460084603	40234985328	23985990577	50655972337	23152164333	31974754838	35300727836
454	Glycerophosphocholine	PC(34:2+O)-PC(34:2+O)			Glycerophospholipid metabolism	2	Method4-POS	70537769	44254311	86565703	43039953	27654920	88457738	114903696	101961546	25983583	34263833	41074547	48416489	133434872	37230527	57188001	37851425	52360238	27181368	85210692	62990069	65550786	68028313	16433835	205704896	24290650	83256311	273001714	53176128	24520468	21323214	63041494	74476923	36830680	29112272	35458733	47193238	66595020	24958940	25342975	24485701	136211699	55543289
455	Glycerophosphocholine	PC(34:2e)-PC(16:0e/18:2)	HMDB0011151		Glycerophospholipid metabolism	2	Method4-POS	404604659	416560556	630902429	279261496	370553256	293655768	389493249	452555423	218517110	88740380	160003593	129166580	644885299	177277646	126861786	160906347	161992340	255818233	399261313	435314790	235665581	540296971	319185172	386483955	243192966	772163948	419711246	189212996	260934085	330896333	173352828	143912553	251418563	81581889	321668916	318710267	345076269	224736265	491981069	323497236	345209363	235986264
456	Glycerophosphocholine	PC(34:2p)-PC(16:0p/18:2)	HMDB0008159		Glycerophospholipid metabolism	2	Method4-POS	463089962	603383269	1552052641	475445187	796307540	601196456	789204464	885605672	214969584	78147827	185944297	226597242	762040637	208632330	218629419	285918529	218035793	593404063	740902461	340460842	486951804	896822862	349013288	430072419	318740495	542602558	1500543218	424944456	391969546	516174731	209797148	225354281	312127551	207003440	340827436	558221436	650073709	271498325	724594064	327584480	405978403	245019006
457	Glycerophosphocholine	PC(34:2p)-PC(34:2p)	HMDB0011211		Glycerophospholipid metabolism	2	Method4-POS	7125743	8802809	8138535	6490683	5496559	4955644	6825721	7497537	1553738	1986568	3093108	4316013	11096936	5412878	3717882	2340046	4941750	3969368	7913348	19417783	2049758	25611951	5148311	6694046	6372426	12970420	6448631	1960190	4549259	5528073	4242228	1597708	6709951	351693	5706328	5532398	5408019	4311173	12415160	9774179	6094945	4692363
458	Glycerophosphocholine	PC(34:3)-PC(16:0/18:3)+PC(16:1/18:2)	HMDB0007974		Glycerophospholipid metabolism	2	Method4-POS	614874940	812694427	700225548	500539881	940812774	630614636	853771580	898517669	646327591	359887155	491368832	581039590	1960003551	274285663	220215507	382027367	697398050	901549573	1695771438	1100710750	403788853	2082547107	977188637	867417937	811824279	968175387	1693799781	479340530	716884556	730385280	709789858	844616057	696307173	779920017	593383954	690510574	904959412	584693091	1740762161	649607163	864953899	708996305
459	Glycerophosphocholine	PC(34:4)-PC(34:4)	HMDB0007883		Glycerophospholipid metabolism	2	Method4-POS	3541785	4804988	2355306	2544671	6264290	4483119	7740203	4394216	4111042	2468627	1973107	4386306	16825927	1354554	1010899	1825788	3358879	7556038	17452383	10180942	1454726	16965393	5516003	3842037	4688927	5256004	9780276	2056237	3893927	4442201	2860389	4509292	4451728	7222124	5447325	2530451	3963517	4607130	12090298	5412524	6854731	3104110
460	Glycerophosphocholine	PC(35:1)-PC(17:0/18:1)	LMGP01010711		Glycerophospholipid metabolism	2	Method4-POS	162274207	109521164	248079251	85762781	160628244	150149669	209934948	257792144	82332200	92827025	166186859	134357845	315509718	121826277	130553509	114917861	177746113	162668326	285643755	95728208	135994022	384188178	188238502	185456905	76787194	215312973	223398344	146406553	148079589	141006927	228793692	234342735	90424867	85431630	66092102	190178953	187618610	78858563	267352804	84646569	105040007	120210467
461	Glycerophosphocholine	PC(35:2)-PC(17:0/18:2)2	HMDB0256162		Glycerophospholipid metabolism	2	Method4-POS	510669992	331504168	595089803	304335596	523452952	391624402	516110339	560111208	228173373	118354916	344813508	320049521	1067400045	258410336	245326604	193969286	370836228	363234984	761091082	378623507	291746881	781821651	353127597	457089749	153956646	701359973	546867182	286236600	288796090	316054929	372406751	394895621	294664648	172758038	251550018	340753799	536546249	256854950	568679648	338447514	351012141	316654023
462	Glycerophosphocholine	PC(35:2p)-PC(35:2p)			Glycerophospholipid metabolism	2	Method4-POS	14832540	16733096	47730632	11498551	17237433	11518453	17031406	15729789	3675450	577913	3429676	4113893	5981635	11170145	10042302	4650819	5357746	24105821	17054427	6753198	12754946	19583570	6477554	6683409	4482920	18800747	28813430	8170439	10247454	11450074	2164806	13004686	4162219	1296704	5652693	19399664	30827973	5897143	17992851	7972579	14606245	2010231
463	Glycerophosphocholine	PC(35:3)-PC(35:3)			Glycerophospholipid metabolism	2	Method4-POS	90459613	81684332	51972305	53850922	119462471	102248987	141714157	140099973	45644894	19431772	45524626	80676522	166099791	45472041	36335887	31643000	70165996	100879382	186905857	95553405	29932587	225940554	89683828	111383398	34536666	126340511	140407928	60402449	90307694	78480388	86464834	57515410	41734605	55651064	45828557	69438897	108926404	58492891	151559545	80846012	70075842	49778512
464	Glycerophosphocholine	PC(35:4)-PC(35:4)			Glycerophospholipid metabolism	2	Method4-POS	23692990	24912202	72024114	21561800	19368918	23443995	28897805	29909436	16931550	7342705	54120228	32520301	68416352	31003906	24763807	11991823	36203575	63401574	83419308	21903398	26243559	78122412	23102801	28817166	14730182	38679231	42670108	20356887	22780762	31569004	59337192	22314293	17652775	29320869	11698123	60892912	59688041	13145810	31729732	44735966	32302123	27072257
465	Glycerophosphocholine	PC(36:1)-PC(18:0/18:1)	HMDB0008038		Glycerophospholipid metabolism	2	Method4-POS	1472315441	1830814385	2666375317	1469961020	1479827053	2132399008	3065325590	3464636259	1080555043	1626763035	1490896447	1304847637	4986866486	1155383878	1093506313	2157568900	1546833540	1423821573	3169973252	1883704083	1700738581	4803969943	3401691572	3103329928	1617372531	2424878850	4274122162	1597880111	1482974875	1790536021	2408851053	2408046386	1558838449	742738563	906356466	1844718856	1777763913	1177889747	6021454902	923573792	1390566948	1370618677
466	Glycerophosphocholine	PC(36:1e)-PC(36:1e)	LMGP01020202		Glycerophospholipid metabolism	2	Method4-POS	24221772	39985921	94971113	30556459	67918134	40030709	58481043	72748355	15201624	13378877	16636624	14192085	58012355	29439267	32453750	34031990	14642896	29167611	48845772	13372037	35797181	39083989	38238174	41340645	19856474	25533087	43253573	24531889	21326509	25940858	23081716	16062019	27464766	6301687	15285497	32789570	30889628	13898247	83581919	6597960	21411979	24401508
467	Glycerophosphocholine	PC(36:2)-PC(18:0/18:2)	HMDB0008135		Glycerophospholipid metabolism	2	Method4-POS	17002051355	16489918045	17617119556	15560090088	15539477332	17460373738	23978331387	24681808450	10483639181	8885056288	12236582983	12371861444	39397538767	9792623034	7737726450	14266628934	11270846399	12530992877	28727784662	24580176432	12122523263	29656255602	18729332082	23347986759	10177075673	26120292771	16853008223	12307488613	12239812766	15240630009	14595156274	14288705608	15948196033	5776295200	11906636112	13446871726	17359086032	14066106163	28384525277	13102097012	16965619183	13310063196
468	Glycerophosphocholine	PC(36:2+2O)-PC(36:2+2O)			Glycerophospholipid metabolism	2	Method4-POS	591703	1414108	453303	7896973	986407	2056659	782462	893017	233751	657825	4893635	154775	1707299	4115044	517341	3681370	906764	67423	25882739	630987	8253279	6990882	3254844	7393086	600307	493477	65682	660635	263419	1254678	743167	235926	353848	85101	59907	576973	2114488	951049	2766376	492591	4415772	441658
469	Glycerophosphocholine	PC(36:2e)-PC(18:0e/18:2)	HMDB0013418		Glycerophospholipid metabolism	2	Method4-POS	120928674	140208314	251114270	87442635	167723575	104802158	162368694	197141787	54351369	27491545	51767314	38113052	189235916	66699363	59051646	60611760	48947722	76708825	133911009	88253753	77210710	156075823	114580330	119906004	74810767	170106138	140450695	46699174	72823725	88581219	50642341	59441560	77081319	19996671	92500166	93956975	119007173	69494409	260147820	58528674	122271920	70087489
470	Glycerophosphocholine	PC(36:2e)-PC(36:2e)1			Glycerophospholipid metabolism	2	Method4-POS	32852831	51930464	115308602	42809308	89241156	51523912	80782209	99619267	31373784	25806149	22252590	30220465	74207623	31014663	36843372	39820370	23518012	60557004	80109590	26471654	38604007	74825436	59128862	60684933	37082797	43662054	75051002	56307142	40181989	57320199	28428841	17703820	57725588	18757568	26309335	53670953	45861988	26235618	84167486	17570960	31340470	27792343
471	Glycerophosphocholine	PC(36:2e)-PC(36:2e)2			Glycerophospholipid metabolism	2	Method4-POS	9902337	20588930	94379779	19172041	36991897	19633437	28504155	34129284	8475270	6498315	9513337	9652044	19661778	14019114	18978136	12607752	10211373	22678096	37914650	14444887	17331142	27688391	13877223	13224701	14058883	16119409	75326487	22249802	16390184	17253738	10870896	11660439	16310128	7219536	8378826	29537365	19614169	9621888	40688361	4573534	9957342	9104314
472	Glycerophosphocholine	PC(36:2p)-PC(18:0p/18:2)	HMDB0011244		Glycerophospholipid metabolism	2	Method4-POS	93679822	155347579	486909177	127134016	201511314	141997564	190479632	211465753	58214123	25914786	51282882	57841421	163836185	74360432	71759464	72089362	54962218	167324717	233008038	89308710	142564766	145348513	81616581	90603001	78814247	106482998	354826702	99683079	94656703	113310278	55416885	81113168	75864182	48153096	87645099	143682150	153085526	70765728	230192881	62932383	113098264	61061509
473	Glycerophosphocholine	PC(36:3)-PC(16:0/20:3)	HMDB0007980		Glycerophospholipid metabolism	2	Method4-POS	3285744807	4683163880	3406242899	3140236266	3140784251	1815094220	2594173976	2890938390	2647527794	1788750461	3664414236	4180658157	10138490597	2394586788	2451364202	2369714599	1979389307	2342293098	5288109927	7731552052	2063188387	10852909705	5312281917	3167986938	1779886073	7251403883	4295301687	2555492859	2158206183	2784760206	5097099057	2288404584	2266817375	2088703279	4770858270	5051058104	5924739378	2952149413	5036810106	4992203002	2309182126	3107000441
474	Glycerophosphocholine	PC(36:3)-PC(18:1/18:2)	HMDB0008105		Glycerophospholipid metabolism	2	Method4-POS	2909141647	2652547889	2692703717	2866024400	3962206296	3576103887	4829596836	4567297438	1943593672	841121567	1525476508	1827721848	4898943160	1432295436	1011424754	1348134387	1215878661	3720989404	5965310579	2784273535	1517183017	5703036876	3133478444	3326811863	1251354384	4508415255	5997142124	2244848643	3393897359	2713341699	1269127384	1405381498	3715776146	1706060698	2804017147	2198313054	3648739301	1979812380	6359465253	2219910957	2880042328	1732141881
475	Glycerophosphocholine	PC(36:3e)-PC(16:0e/20:3)	HMDB0039527		Glycerophospholipid metabolism	2	Method4-POS	245162659	317136292	416134048	221867336	384884046	228150842	317901091	375766713	169640755	79445265	120677186	138998574	418647040	138609300	130275339	152119281	110731556	242827954	313772233	295029548	189556293	400131477	320441831	307463555	213728458	496175941	281548079	175159466	196651125	273395082	143287284	109504466	235254685	73737622	242676097	250000013	248324951	178757516	410289985	230147481	256122588	188463552
476	Glycerophosphocholine	PC(36:3p)-PC(16:0p/20:3)	HMDB0011218		Glycerophospholipid metabolism	2	Method4-POS	799051972	1021620026	2852952640	917489473	823092128	819928480	1072466008	1207484423	545935374	415771178	844247483	778563778	1657885557	739032787	817799203	728488626	517188458	1361877000	1636558402	767071562	917279102	2447845442	1282313001	1225231201	735407773	1699282292	1193458930	805123695	751493996	1013035224	808921824	638672994	584101182	393590689	636086180	1308186627	1230648944	568286860	1515537689	699892019	695045771	877651041
477	Glycerophosphocholine	PC(36:4)-PC(16:0/20:4)	HMDB0007982	C00157	map00564 Glycerophospholipid metabolism	2	Method4-POS	6946757350	9654234335	33340690735	8002547814	8255094308	8235729358	10292991800	12360413385	7264237121	5868277313	20277635698	9489666964	19461623579	8638993141	9866524926	8125789982	12274958662	15447759081	24083134948	7586064719	13112079504	20877663976	8390964072	8696709323	7809399105	11847015180	12836023247	11015176934	8622533218	9614339386	18002769401	8599801339	8907360457	10527800742	5435665110	17562938539	18075809068	5486255538	13046370496	11653168935	9714603041	10818817494
478	Glycerophosphocholine	PC(36:4)-PC(18:2/18:2)	HMDB0008138		Glycerophospholipid metabolism	2	Method4-POS	367756144	641463149	403620218	802444570	845000743	353955617	652331916	535163373	282284167	60117445	280680034	307296347	1077726258	292426960	111674166	187657945	211401082	713604669	1413578129	1202512060	86472762	1390708049	627581261	298450303	148432600	2226726996	1098933947	220760534	385247285	562432518	144591616	252867456	1565716196	153876068	441221119	354649404	844612360	460547227	1681839386	700043736	521096485	330310284
479	Glycerophosphocholine	PC(36:4)-PC(36:4)			Glycerophospholipid metabolism	2	Method4-POS	1186763574	1164018420	1031731306	962978259	1478717663	1575581084	1435558359	1431233936	1216348584	1195674419	1162821769	1080450978	1145166850	796183260	962653491	1248140584	1272120735	1191521817	1203874334	861852940	1422440628	1171941956	1414587941	1442340450	1236486847	1263352046	1614348613	1478173241	1334593412	1177944222	1265727912	1543750432	1164821151	1371359259	909292690	1184551487	1189031096	849051140	1395788186	715266335	1136537879	1345128420
480	Glycerophosphocholine	PC(36:4+O)-PC(36:4+O)			Glycerophospholipid metabolism	2	Method4-POS	9798688	9532094	40246103	7954987	4021154	14710438	17589963	15360239	4212587	9080958	20109614	12246849	24650944	15312027	20329691	10800556	16285116	8974369	21298120	10613567	17681095	19554363	3504753	28300367	4919576	13656987	36233151	8174878	1986442	3738728	26323809	15233265	7774032	8757172	5678012	16897370	17546387	4543039	4858485	7718402	31515798	10863680
481	Glycerophosphocholine	PC(36:4p)-PC(16:0p/20:4)	HMDB0011221		Glycerophospholipid metabolism	2	Method4-POS	462743295	562212357	1570732801	793692368	478651402	472363123	746904722	1024865229	251234595	345534129	360272565	656630002	974964259	424262860	566915199	572553906	304227061	1305798313	885591515	529561214	509378868	1139450706	592290850	567144037	602635569	806783714	1543127230	829039235	883876741	1093847963	593454897	654966928	331152385	266060831	270986764	1109504493	1232577907	482441860	1037665405	428425869	339132807	452228427
482	Glycerophosphocholine	PC(36:5)-PC(16:0/20:5)	HMDB0007984		Glycerophospholipid metabolism	2	Method4-POS	138732438	479002577	1277417614	300636107	291818748	434432488	560638570	553305998	194093668	119206859	438031197	691066947	818409205	298921447	230654955	283252204	1680316720	1540694307	2288355904	622329023	221033145	1770685596	244739801	571946046	242631753	409760225	411492810	215357963	332968970	445231680	1488601112	322436064	359899945	366778033	169496333	529032369	656668953	241076537	510906440	508699956	403407607	641240144
483	Glycerophosphocholine	PC(36:5)-PC(16:1/20:4)	HMDB0008430		Glycerophospholipid metabolism	2	Method4-POS	8884583	24471381	17124708	16318177	17612793	6707074	14959888	11298070	18233994	8960314	11933458	20437560	33432567	12417275	8030088	10803016	8299389	59404740	58212925	23736602	4551132	132137531	36247417	9706057	19821995	33062701	43846891	12285642	13335859	20254314	28045282	5785801	17392289	39809464	18710057	33970831	42326862	16538177	56004601	50940043	15035894	6900011
484	Glycerophosphocholine	PC(36:5)-PC(18:3/18:2)	HMDB0008204		Glycerophospholipid metabolism	2	Method4-POS	15954597	14584959	2944897	15057635	21950984	9622272	35320898	14771867	9720035	1222362	4637750	6508196	36172955	3347213	587994	1488324	8098969	10138874	20913018	49181978	1968713	27807598	15703375	7536463	6995920	57462440	52813830	2667330	6990272	32861002	671702	10403311	77177528	3196614	23102483	3082289	15090916	17923037	96287862	22835123	26872424	6434382
485	Glycerophosphocholine	PC(36:5e)-PC(16:0e/20:5)	LMGP01020058		Glycerophospholipid metabolism	2	Method4-POS	15340301	29295453	61277399	29237179	21308234	27602992	31169959	34155762	9900087	3541379	15171762	43138495	46458266	32709380	16579123	16638572	50910179	101729593	70415541	41722269	14631929	280000152	24346392	38273954	15276399	57122936	44377287	13098557	32135972	28723114	69821695	21058997	16323908	9277597	14840215	26920585	41683738	19903459	50038086	26620129	24515363	30118336
486	Glycerophosphocholine	PC(36:5p)-PC(36:5p)			Glycerophospholipid metabolism	2	Method4-POS	3944299	23613904	36322073	28697837	13650307	22180559	36231979	39519903	4570153	1497784	6016130	59640071	44913059	16634735	16253206	12758230	51382877	169440220	47828369	27239833	6006874	124263188	13292405	38868878	10622427	24361006	64793533	24438558	27298029	41191084	41673403	19699447	14566251	5058268	2698951	22516631	54196570	14568464	20770675	19106303	9217627	23973244
487	Glycerophosphocholine	PC(36:6)-PC(36:6)1			Glycerophospholipid metabolism	2	Method4-POS	87852	1415913	746480	338552	779607	363345	687299	503211	358183	59521	134823	2016410	1576436	557691	129923	574765	1708877	8004456	7877527	1600579	3915935	10103816	1058317	823184	197676	808817	1220567	2504322	584729	821384	2505124	337037	726127	1880638	514241	418162	1910925	602311	1744155	2271397	749911	237311
488	Glycerophosphocholine	PC(36:6)-PC(36:6)2			Glycerophospholipid metabolism	2	Method4-POS	5055069	7160583	11410350	3332822	5425643	5663354	8230308	6985564	5078777	5407552	6442366	16972522	21370895	4661026	2542089	4330959	12935869	18302437	17141074	9147548	3915935	29264744	8197273	4842317	4667606	15061104	7939602	2504322	4921682	6223354	12151128	8873403	4537417	6497467	4238054	10142842	17056249	4755144	7709764	10060130	8959264	7936152
489	Glycerophosphocholine	PC(37:2)-PC(19:0/18:2)	LMGP01011628		Glycerophospholipid metabolism	2	Method4-POS	49338464	42352907	50167227	40397326	33662666	30903333	47053112	48794307	20412925	11185312	25316555	28767807	76258267	27152905	21123313	23237099	25969569	40219405	62763470	56024679	16679104	118109174	49441008	39548157	14618573	82553575	44713056	26502479	25879481	29513592	25380052	30091398	25284201	11303192	20074185	39478890	42509105	35351564	60616055	37053849	35614074	17767872
490	Glycerophosphocholine	PC(37:2)-PC(37:2)			Glycerophospholipid metabolism	2	Method4-POS	13787599	3100701	14642958	7222571	11722691	6742550	7378000	16310273	3612309	9569874	7775458	8669114	10907510	12797897	17495349	11096636	12522917	19073401	20228161	8992770	5258138	18163613	17604325	14524071	6482981	23144619	16354055	13008047	18801486	16294062	16048684	21117787	8746503	5122223	3705205	14465290	11528170	5199800	21942404	11839617	3789966	5653230
491	Glycerophosphocholine	PC(37:3)-PC(17:0/20:3)	LMGP01011514		Glycerophospholipid metabolism	2	Method4-POS	81338025	76479234	69332296	56813863	65735182	47224412	58960255	59481974	42931516	26679900	76666874	98923560	157046726	74014942	72864198	41280853	54358477	60025117	116796690	109721207	34171974	245822368	94557325	75651132	26118439	140906027	68845586	53138897	50722454	64242598	112322273	71172242	50777985	37787289	37938532	105284843	110762911	63479832	85246821	110334767	56580818	45008589
492	Glycerophosphocholine	PC(37:3p)-PC(37:3p)			Glycerophospholipid metabolism	2	Method4-POS	17736831	16957839	63279586	17545347	13883767	13548570	17136645	20818143	7299578	6879546	16931904	17273865	19921137	31464288	26542007	8447560	10396270	32520377	28753171	14634408	15816126	138889212	22151603	25836960	9566711	33508477	12677726	12981203	13844736	19289190	15134929	13147064	8113930	1342934	8194706	27533551	33668070	10769774	28082977	14811326	14084096	16304948
493	Glycerophosphocholine	PC(37:4)-PC(17:0/20:4)	LMGP01010003		Phosphatidylcholine Biosynthesis	2	Method4-POS	81253552	81676841	339796885	69166022	62777904	57213265	79964129	93877357	48678966	41528478	236030267	114622564	198465363	119858303	129537788	56184800	139097502	155855868	235447725	57553669	99556104	274752177	59800138	72729975	41246154	122928729	75432636	92827737	73398060	91722259	202150546	89596732	79996115	57094883	41215004	184825042	175704432	52628673	112881367	152928387	89662467	75788155
494	Glycerophosphocholine	PC(37:4)-PC(37:4)			Glycerophospholipid metabolism	2	Method4-POS	17961099	7088117	82425070	7129485	14585054	6125388	5476192	9720552	2373683	5661099	72613468	26158068	18228504	42187311	45341549	10678107	29369917	51620914	31812032	6982810	5604705	56990720	26032542	7659400	7841048	30353074	14934744	21552323	23347188	26572076	50679344	40084664	5406975	19626531	4210639	64198734	45916049	7569665	20971419	20370040	10719630	9944607
495	Glycerophosphocholine	PC(38:2)-PC(18:0/20:2)	HMDB0008045		Phosphatidylcholine Biosynthesis	2	Method4-POS	210368812	211135775	217203081	195815399	189356604	186702219	263614704	308954036	121879790	162890199	183308034	305596155	467349264	139402510	152653348	254347373	140854301	174730123	333573946	319420486	143695661	722138865	456800219	235622813	109988690	344422332	220830173	163092004	154900883	179371621	239577449	167599860	175171959	64782347	128313795	215936471	228555768	208938424	387178716	213637919	163746483	140853019
496	Glycerophosphocholine	PC(38:2e)-PC(38:2e)			Phosphatidylcholine Biosynthesis	2	Method4-POS	13433570	21456816	22454119	11540178	34215819	17459308	32600948	39053674	7344056	2010953	4864530	6208198	21958102	15421576	15124686	18778142	5484949	13497444	17212659	6070391	7900812	12898556	20027830	22239550	9824287	11140697	10211241	6442606	8794648	11541822	4380825	3862560	10129924	606504	12624942	11614731	9226406	7055322	29757429	5248132	13065894	9890164
497	Glycerophosphocholine	PC(38:3)-PC(18:0/20:3)	HMDB0008046		Glycerophospholipid metabolism	2	Method4-POS	1284618673	1977257093	866927060	1521149867	1025817541	921955801	1216625566	1236339413	1065567202	1103789425	1316468010	2205127326	4710096436	1180124656	1208209001	1372080389	777818296	906427815	2185338836	4907846069	790131514	5718580234	2250384885	1583903175	813012009	2825587859	1076079483	1063613084	902619198	1310817709	2457864277	938971602	1114562621	543822073	872739759	2044689551	1685739895	1636112036	1985024521	2189987019	1009605087	1050337763
498	Glycerophosphocholine	PC(38:3e)-PC(38:3e)	HMDB0013440		Glycerophospholipid metabolism	2	Method4-POS	43958216	75075987	82656718	41697443	116721065	58092910	83390004	98959199	32041670	17441352	22719649	31760015	88627112	43935387	45934537	43986472	24090778	38089469	50445827	33267857	33187880	72879904	88050533	72846310	39600349	71621323	54631095	32389304	31766850	40390595	28786004	22021991	40262243	11298705	46730325	50441232	46677797	37144800	68391698	30577931	53326347	38750477
499	Glycerophosphocholine	PC(38:4)-PC(16:0/22:4)	HMDB0008079		Phosphatidylcholine Biosynthesis	2	Method4-POS	354464398	484598598	117843534	315839789	315584154	228213414	363510271	365039656	229575566	131543987	212517353	451340511	756454317	180948530	177971432	191020992	91755727	374884466	638650294	597554205	133920901	1452917650	525902138	389978438	169885091	584045629	420197185	240442356	249845147	311364419	199415027	136668416	249247442	159280746	252377731	322851196	545018759	297461757	696778456	648708613	263682022	207886257
500	Glycerophosphocholine	PC(38:4)-PC(18:0/20:4)	HMDB0008048		Glycerophospholipid metabolism	2	Method4-POS	4067696679	6006299070	17705906076	5706473986	3436185049	5130903063	6182482202	6470838248	3940372297	5487934984	13015712201	6635550922	13426927057	6400200854	7125242202	6921940158	8086835915	7961388630	12773965201	5913736247	7688851948	14321306475	4672000819	5569182553	4536710792	6674045177	5106993046	6460834839	4917854578	6876061049	12383497641	5770636371	6900680143	3244622766	3561450642	10724935707	8611039155	4082242987	9676289943	8259209089	6587024870	5449718005
501	Glycerophosphocholine	PC(38:4)-PC(38:4)			Glycerophospholipid metabolism	2	Method4-POS	278687937	484598598	624478285	251115552	279755777	208232143	291320614	368006623	315474044	301892685	324103214	385041063	907145279	212848492	297966685	277547043	177841644	289894091	358986082	594435317	349801914	954897877	580091538	195878826	310323942	672307590	608073522	334507653	250298202	284334500	482077591	316217154	236838052	201663626	226365318	661969339	405609465	204091239	533657542	340960552	167179038	262433308
502	Glycerophosphocholine	PC(38:4+2O)-PC(38:4+2O)			Phosphatidylcholine Biosynthesis	2	Method4-POS	230584	205628	418028	3304029	201255	335840	536640	708980	130846	25857	5781257	148680	266084	3292084	75572	461119	576153	88749	13977264	25857	6833675	4626049	929942	3185077	25857	232500	122366	193398	345701	516529	434736	25857	88485	68746	71752	514747	1383257	25857	1324857	199468	1021734	385700
503	Glycerophosphocholine	PC(38:4e)-PC(16:0e/22:4)	LMGP01020192		Glycerophospholipid metabolism	2	Method4-POS	81160584	102666157	281003759	100352646	86937247	71465737	94871978	91494987	58084011	63238995	100244835	82371723	120218845	88349321	106763170	71860902	46386385	131898581	141441538	56474821	117072108	195394670	114117696	99330439	78882599	160490893	81712801	103161388	83878332	122146923	73895625	43592294	62327109	38673609	54049793	125235946	90883653	55268796	148791854	59350591	57829546	78417057
504	Glycerophosphocholine	PC(38:4e)-PC(38:4e)	HMDB0013420		Glycerophospholipid metabolism	2	Method4-POS	42155447	69335976	83976426	52391895	108979104	49660024	73157597	83554268	41087502	20240758	29646676	47635628	73620829	34138687	42275280	40712469	21844448	37925882	57959454	63953630	38841590	109155839	97632191	81944200	55247891	99698383	37053288	45250490	36587693	37427110	45932235	18166330	53276217	17105813	54405678	68976335	43417305	42482932	59753530	54980142	56429240	46780758
505	Glycerophosphocholine	PC(38:4p)-PC(16:0p/22:4)	HMDB0011226		Glycerophospholipid metabolism	2	Method4-POS	641393464	736740368	2803772654	978129775	928213165	781914430	1084039026	1506373621	454392306	354040806	704044143	1074587977	1609581737	624385824	878720170	860470834	469241564	1727970888	1788285750	754877137	762218241	2060764940	1467003472	1228188272	650232187	1509858886	924304757	859900077	637965349	1156797622	929821415	555275461	630827013	383743933	552982297	1391765982	1152919455	622865077	1697427248	501197184	665126434	914354832
506	Glycerophosphocholine	PC(38:4p)-PC(18:0p/20:4)	HMDB0011253		Glycerophospholipid metabolism	2	Method4-POS	46364604	112126836	583703900	84561979	103114629	91678355	137562962	168678511	44393178	43924147	68273152	112007840	305621907	133745332	138196099	41462908	61843682	278489302	239006361	276190021	117325866	240045017	86212218	95556709	64902668	102841158	386923732	149391309	129782973	200414987	87132348	127737434	49106253	28942747	48548861	178648176	221626798	35695133	276198899	60836028	70133720	93453524
507	Glycerophosphocholine	PC(38:5)-PC(18:0/20:5)	HMDB0008050		Glycerophospholipid metabolism	2	Method4-POS	448042607	615395121	1778447364	412919599	484838958	544679773	733544608	781390816	429851581	366312356	700646679	933139131	1283289043	443292971	455656165	489971278	1220660998	1233487477	1449973731	952673775	525483302	2237196912	681514240	544217170	417411915	961436777	1034011889	406224835	419528547	540719741	1570322879	543046561	583672798	373877717	349557391	1294240497	903412327	432172383	1508392803	689676152	506513031	674331675
508	Glycerophosphocholine	PC(38:5)-PC(18:1/20:4)	HMDB0008115		Phosphatidylcholine Biosynthesis	2	Method4-POS	1132307816	1650937370	3210854643	1444886866	1403252905	1599953665	2104884568	2515475878	1247034163	950123207	2081310982	1904509475	2982409215	1112754756	1318168812	1380546419	1934632574	2690331841	2549448497	1812277004	1538642437	3776649296	1561018197	1150653174	1367349052	2272852654	2229342849	1562942549	1349965364	1439134347	2678071420	1283089945	1566906481	1480851218	1101396763	2941390713	2511685133	981963367	2245344103	2274419755	1312582141	1639096052
509	Glycerophosphocholine	PC(38:6)-PC(16:0/22:6)	HMDB0007991		Glycerophospholipid metabolism	2	Method4-POS	5264520723	5921831661	28283914265	5291085469	7353643193	10749372800	12967389517	15256955144	5069706682	6601322960	9834649928	11440475371	20861188688	4710459416	6759565917	7880004161	13322742464	10867756333	16141541114	4390812933	10705635469	12722327450	5011671729	6864072433	3928780292	12034003457	9735974801	6778597686	5318015446	4873123676	13693643739	9865027753	6162775423	9081020850	4624074816	11548613824	14278649199	5603793619	11580053759	5404413763	8296889316	13654667120
510	Glycerophosphocholine	PC(38:6)-PC(18:2/20:4)	HMDB0008147		Glycerophospholipid metabolism	2	Method4-POS	34212980	119380130	97681790	147439235	90860492	27038885	58948727	50180263	34069565	8173785	87932181	87597331	163600193	80737301	45427498	47183127	51492019	363586212	491727947	222865180	16576148	525144084	83463710	31843858	38705892	223329096	112067793	39462372	49182513	64303744	82042603	29176251	71711349	28986309	48558951	114488487	256045991	79372975	259777425	246045779	50083575	59024979
511	Glycerophosphocholine	PC(38:6+O)-PC(38:6+O)			Glycerophospholipid metabolism	2	Method4-POS	3310879	2489753	20258484	3125662	1247365	9040262	10334916	8285394	1161772	3991398	5917744	7520378	14561157	4549157	5192272	3650828	9185867	3735992	10091542	3041380	8265679	7212477	757414	11537153	945222	6188723	8727069	2314655	630835	384697	8380875	5905084	1999907	3029832	1619368	4821304	7073315	1772639	1758018	1434028	13643345	6764378
512	Glycerophosphocholine	PC(38:6e)-PC(38:6e)	HMDB0011320		Glycerophospholipid metabolism	2	Method4-POS	1179308019	617314668	978288659	683689495	1737452495	1180767819	618308162	958804682	1034604009	643350572	960127853	961450663	819003248	835804327	1177949768	814244147	1129714151	821997686	823746331	1098541385	887251093	651863645	1188373381	1164371800	770862622	823710779	728237739	810145547	895006678	797455466	428725997	524342857	1475366302	731541740	1598137254	541309608	659366132	740261679	705639633	1401172911	722456989	760277339
513	Glycerophosphocholine	PC(38:6p)-PC(38:6p)	HMDB0011229		Glycerophospholipid metabolism	2	Method4-POS	7541961	17188562	43339856	18535243	16983147	13560153	17395004	18950019	6903299	2861159	7298151	25477058	24200237	14210348	12779849	7663820	24139871	57153643	34580665	12529195	9843631	76184866	9616054	13389990	9236880	28468739	54834897	14700666	21101612	24290498	26073331	13971538	11555612	10283005	8877065	21043611	29930208	11857614	31354698	16265285	16730115	14519295
514	Glycerophosphocholine	PC(38:7)-PC(18:3/20:4)	HMDB0008180		Glycerophospholipid metabolism	2	Method4-POS	602465705	787603360	898887043	707847148	630841308	623701562	592109143	669987877	671144794	616438830	1105329408	830651873	613924751	858876850	888998146	765780283	869313232	916610872	677342511	577543359	947393001	823773843	643930946	644639367	738734681	716418410	593081413	899452464	726029235	805128462	962952657	684281391	801200930	840367872	503802770	979646064	858510916	527938275	725885897	908177123	778131648	742342166
515	Glycerophosphocholine	PC(38:7)-PC(38:7)			Glycerophospholipid metabolism	2	Method4-POS	36975062	68983015	84765637	78729798	91560469	35291955	54889871	44626671	39195810	5203675	25438620	42320156	128049597	36072167	10567120	18339769	29078256	72769698	146398786	142199921	11970451	161672998	63401707	32813274	16799542	237335222	101480926	20063782	40310315	58396497	25685172	39874031	151067614	15510423	48991461	45072164	110897819	48593570	164110859	77426175	57030385	29563167
516	Glycerophosphocholine	PC(39:4)-PC(39:4)	LMGP01011520		Glycerophospholipid metabolism	2	Method4-POS	7392599	8711353	30162116	8440737	4357270	6133247	8877830	8151644	5373913	3554735	14919374	12695401	12466132	11466533	13451258	7081238	13243081	16861801	20197363	9085550	6456268	56361016	6584792	5991528	2663057	11964465	9484957	8995060	7443651	7361493	13001823	8763622	6955343	4713867	3763568	19996378	9664918	6101785	12291423	17136153	11912502	5213850
517	Glycerophosphocholine	PC(39:5)-PC(39:5)	LMGP01010656		Glycerophospholipid metabolism	2	Method4-POS	17854565	14446764	40758515	9877179	13256191	12755870	14084476	15488751	7745250	5407922	22956727	24642075	30260969	17142718	19236635	11130182	27736132	29840730	21147436	13458405	9298196	57573607	14535728	9081888	7988814	30021920	17226422	14538591	12133857	12367984	35650899	20177692	9351250	12454452	9157036	36140503	22333333	8517118	18261314	24636955	16928910	8541114
518	Glycerophosphocholine	PC(39:6)-PC(17:0/22:6)	HMDB0240629		Phosphatidylcholine Biosynthesis	2	Method4-POS	35874429	30364967	191489493	26394122	33101767	46331802	66425786	68751256	20429549	24531490	71901199	90804646	123112841	36537932	50217179	30807644	102036992	67779741	92853454	20951543	52743174	92724458	21801595	31477184	11929541	80328508	32905560	31382339	26143928	22436418	106243477	61551563	27952428	30801231	21257241	77346958	95696145	34528197	51004236	46115311	45573014	58289047
519	Glycerophosphocholine	PC(39:6)-PC(39:6)	LMGP01010720		Glycerophospholipid metabolism	2	Method4-POS	12582042	3319805	55205517	2998706	10890080	7236646	12193728	13131880	3623465	9063315	26634158	28459619	17170265	22121116	30411694	12260985	35908973	31349469	11501420	5892131	3874136	35524221	12215246	8616269	4350525	30152834	8272069	14513725	14565454	14394184	42010597	47633161	5607260	17814498	4136993	39553207	25943926	7765923	14247568	7872432	11561359	12571514
520	Glycerophosphocholine	PC(40:1p)-PC(40:1p)			Glycerophospholipid metabolism	2	Method4-POS	8045989	17872574	17545994	7123911	17458357	15727048	19212523	16380429	4156655	1073144	6012438	7568753	8611734	10098154	9871255	9722077	4541161	10891360	8873336	6832285	6699352	13067072	14373424	13373018	3345979	10490504	10691075	6358752	4023427	4741120	3400886	4411214	7452241	1771605	8194617	10020620	8237270	5889458	13523133	4777908	11759913	7595311
521	Glycerophosphocholine	PC(40:2)-PC(40:2)	HMDB0008085		Glycerophospholipid metabolism	2	Method4-POS	6735571	8435498	12077100	8941923	7248520	9892348	13969158	16068749	5580591	4071095	6380530	8151029	12962199	6672980	7072477	9814458	4262117	14072111	9918221	13343484	5730633	36213009	10790887	7157048	5591097	11011891	12148783	8248813	11082174	10171527	27286258	4745909	20780261	2350511	6839033	7600408	8961369	6525697	18576657	7158690	6639619	4141729
522	Glycerophosphocholine	PC(40:3+O)-PC(40:3+O)			Glycerophospholipid metabolism	2	Method4-POS	5827445	5304052	18524274	6198095	1624173	8642549	13319158	11328517	2285931	7032329	7702714	9080615	11783980	8773179	13139504	4820403	20292561	6220945	16989415	9206559	9385529	30896293	3806410	18316063	1496508	34696338	4603442	1274535	1841142	2082564	22970971	8687189	3349349	5050612	3718065	16848538	9376337	8105135	10830999	2785803	16392630	8805861
523	Glycerophosphocholine	PC(40:4)-PC(18:0/22:4)	HMDB0008054		Glycerophospholipid metabolism	2	Method4-POS	87499646	102664043	264520060	113036656	81525296	85502197	128643219	142403981	92507161	154643722	133357897	134459718	304699682	91561169	131374088	136741176	56518393	97361217	140799478	176337277	153811367	283342866	190175522	76621602	129307578	244613452	149781982	133554525	88543633	106890260	186737104	119489268	87932451	50120051	79200509	202122773	109594346	82122459	260325835	102425183	69352779	90666837
524	Glycerophosphocholine	PC(40:4)-PC(20:0/20:4)	HMDB0008279		Glycerophospholipid metabolism	2	Method4-POS	9453758	18774798	36273298	20106955	10451306	11153044	14917812	19650817	15512274	12612418	21862729	23247690	27709711	14639364	18247566	20629518	11932561	41649500	25220955	25466580	12738263	37159270	20904376	12235486	8448453	20971831	15256772	18275541	15146865	14149843	19752444	14120647	15739946	8607601	12262662	34275632	17759580	12531008	30363243	30056720	14891464	13010925
525	Glycerophosphocholine	PC(40:4e)-PC(20:0e/20:4)	LMGP01020248		Glycerophospholipid metabolism	2	Method4-NEG	3314078	6801085	8996313	4804664	5591614	6171973	6573522	9267476	2000760	1632335	4697044	5331445	4357693	8063765	8709842	8194075	2252909	6360372	6113875	2283709	4078379	6918044	7901358	7145234	3201880	4002441	3259846	2975148	2841850	4124708	2982100	3200493	3642060	1278786	3296136	7345094	3733746	2728869	8834254	2478963	4056602	4377834
526	Glycerophosphocholine	PC(40:4p)-PC(40:4p)			Glycerophospholipid metabolism	2	Method4-POS	12501573	14774193	65222787	8946799	20047756	15934130	22707307	33612367	2915757	10698881	10035869	16478385	9501240	23126623	20900937	10425221	8465925	22616210	33915677	5980164	21093687	34974841	27766971	10988566	20889778	20535285	37563087	6545576	18670905	20006089	6800235	16572708	19274014	7746845	11392794	25020846	12756610	8172167	66770197	5788115	19657806	13519082
527	Glycerophosphocholine	PC(40:5)-PC(18:0/22:5)1	HMDB0008056		Glycerophospholipid metabolism	2	Method4-POS	234531339	364125075	646229999	335481204	290671218	422223662	606391384	702524501	239614465	340977335	441759449	517820513	1134661079	216860895	301933937	514078897	560203152	396843984	500848320	833561804	386089706	915333633	426515448	335314212	370579421	676123570	356108161	344458818	268648942	316375894	948419199	350732005	372652413	165725940	250930212	583578976	387190222	247598684	472028282	475716314	294531902	410744301
528	Glycerophosphocholine	PC(40:5)-PC(40:5)			Glycerophospholipid metabolism	2	Method4-POS	16290702	14986747	6452468	9841037	7843597	5788636	7411940	7715023	10725957	5317851	6587951	17876294	25749289	4750237	10042594	3251712	4002364	7224434	10943282	21442691	3651681	65523168	25672071	10042488	5386810	20597291	19594794	12246369	13107524	11402523	4100961	5283066	6595005	5592441	12363071	13780425	14064052	7426530	17639221	38851054	7873134	5136899
529	Glycerophosphocholine	PC(40:5e)-PC(40:5e)	HMDB0013444		Glycerophospholipid metabolism	2	Method4-POS	29928510	43280800	100601724	37136333	49959761	25226630	52149626	58347852	22267809	25560452	26020429	36299004	54949528	31642321	35575776	25270757	21049976	40795753	62340107	16542944	32321980	69980102	48554375	46106007	36540870	63038031	39634385	38014240	33440192	45342900	29876288	18449719	30363180	15114739	24672490	45446858	37591401	24498681	81630548	24412801	31368445	31550945
530	Glycerophosphocholine	PC(40:6)-PC(18:0/22:6)	HMDB0008727		Glycerophospholipid metabolism	2	Method4-POS	970551484	1469291995	6144799945	1406694590	1261111062	2590963657	3478457628	3703752743	1083643771	2880494148	2670803503	4021459636	6845281246	1282555750	1855855991	3148300543	4630490416	1791707815	3921361932	1613154630	2512369139	3873275472	1430851481	1872673444	990951073	2790949477	1095621808	1697271547	1081239902	1072101428	5375832072	2704832473	1618763487	1219716960	1045173942	3161910758	3053565144	1819803224	2680859114	1301161403	2054536745	3700075668
531	Glycerophosphocholine	PC(40:6)-PC(20:2/20:4)	HMDB0008440		Glycerophospholipid metabolism	2	Method4-POS	77896492	103648185	139341574	98233565	81755121	80561127	124588688	125169605	74782968	57386737	93024128	141070636	175712535	60490640	80908922	68147290	68491218	190084630	141026153	128536285	52928825	336795826	98251897	79478492	74929436	142689033	112277796	113924760	100654487	125115848	117484375	41926954	94186275	81367734	79342971	209474702	143501719	68814585	196500386	260801916	75411944	59618054
532	Glycerophosphocholine	PC(40:6e)-PC(18:0e/22:6)	HMDB0013422		Glycerophospholipid metabolism	2	Method4-POS	69853650	86301469	375627465	65036617	81453148	103809264	140642181	156144402	33327795	44287597	63992601	131792984	142720428	97420340	119215330	82613658	84203771	137896553	211787935	35022650	68646262	232174644	95082233	132283303	50753152	116738594	89916458	70251746	63057051	73791420	70987930	80029159	52587905	29373788	43905701	112053478	101143373	67378185	200174012	34628277	76458456	118118204
533	Glycerophosphocholine	PC(40:6p)-PC(40:6p)	HMDB0011326		Glycerophospholipid metabolism	2	Method4-POS	39837383	50392576	291058267	39252539	62400815	61282157	79723651	86687061	25528061	20088687	34269119	65754129	86045050	48769600	58158824	41334442	56399711	102178367	137918171	17981710	48510053	95241018	43377814	70177187	37321321	72208538	104498981	54466071	55495544	63254587	48296435	53893226	36520961	20267790	28905835	80897265	81275207	36038209	132984704	26170219	47385992	57590143
534	Glycerophosphocholine	PC(40:7)-PC(18:1/22:6)	HMDB0008123		Glycerophospholipid metabolism	2	Method4-POS	312777578	488085779	704038528	378284372	427936365	515334736	803159185	901318243	272874898	341378711	406496170	767067269	1060033524	270155294	354277582	380140946	489542510	754422903	827805203	298195061	298977799	1162234747	517071562	406475297	157432310	620579788	769560565	441223000	308191432	272558499	741794125	281140220	383018201	525069957	321226706	800438744	1017978291	407672433	952099392	590708269	409944365	515567798
535	Glycerophosphocholine	PC(40:7)-PC(40:7)			Glycerophospholipid metabolism	2	Method4-POS	4104966	2276230	10976625	12244768	9666163	5866897	10886354	4245797	5136089	2223343	5982346	14692321	30717272	5748808	6588388	5172222	6537369	21192796	19190646	25628455	3661581	43055179	12556526	8407190	5093674	30271984	13187197	9153309	9067865	12882419	9405657	3001142	5333633	3512208	5509203	13742152	30435482	8414946	19780878	24554927	5674971	5926030
536	Glycerophosphocholine	PC(40:7p)-PC(40:7p)1			Phosphatidylcholine Biosynthesis	2	Method4-POS	25413576	32442339	164123280	29106370	41477310	40991683	44116426	39828814	25509340	9432261	22570769	54331566	47940687	34798912	32481803	26578419	47851882	86232838	69605599	15794405	25561920	65482215	21280479	35077357	23774096	32796338	71391696	44727740	36109488	33680691	32887801	34789321	31099421	33530744	24397647	50555160	49649323	24380212	51839897	23491429	44219951	29638828
537	Glycerophosphocholine	PC(40:7p)-PC(40:7p)2			Phosphatidylcholine Biosynthesis	2	Method4-POS	78347703	108838421	179933502	101993736	104632582	70017441	94995391	99728847	50236336	37582139	74735749	107401306	99822729	75864065	96211132	81266629	44395274	148845393	128904872	68499688	90144725	133178695	115015438	105079839	81915261	133820310	76713656	82121612	76048979	92880209	61889635	49977664	78339735	50468898	79198831	114003136	88753227	62607922	123066474	70304658	71942704	78545373
538	Glycerophosphocholine	PC(40:8)-PC(18:2/22:6)	HMDB0008156		Phosphatidylcholine Biosynthesis	2	Method4-POS	10267877	20524898	43528780	25029546	15311624	13833863	23292703	20851871	7137253	2894356	24030161	24025576	36312986	15439485	11705144	12353053	15213026	53411450	33960459	17498617	7193345	47460816	19986391	7949290	7807089	47278476	24964312	11341832	16028793	15316344	18527039	16889454	9706667	10916394	13559126	25461450	43340376	16343454	42322706	33946901	16951564	15774691
539	Glycerophosphocholine	PC(42:10)-PC(42:10)			Phosphatidylcholine Biosynthesis	2	Method4-POS	970328	2794358	12247993	3914568	1891491	1953508	2774550	3099136	860500	327944	4258310	5637373	5759970	3146764	2738343	2735921	3845150	11818400	5483157	2082684	1201302	7212892	3113566	876723	1466853	6585088	3901431	2859149	3180302	3139230	4799664	2032780	1320173	2090362	1665381	5275007	10761195	2359438	5142005	5865217	1897772	3414397
540	Glycerophosphocholine	PC(42:2)-PC(20:0/22:2)	HMDB0008284		Glycerophospholipid metabolism	2	Method4-POS	2759747	3676221	4500183	3024590	1815523	3714013	4833410	5312716	1657954	135235	2531947	1861797	5195383	1336418	1843546	2756411	679955	8018395	3162715	9779268	727850	5520973	3781776	1901933	1170896	5820278	5308157	2060676	4322012	3727948	1362943	2063552	8266396	520321	2531548	4355789	4195997	3645034	8127670	4894168	2079636	1339342
541	Glycerophosphocholine	PC(42:3p)-PC(42:3p)			Glycerophospholipid metabolism	2	Method4-POS	25163200	40253873	78198872	30479332	36262255	45726519	62649862	84019054	11954860	7652829	30620305	44539918	26105587	61259968	61533952	55594014	15804785	53690505	45996459	17580438	26295492	52866203	54390658	49361992	19373064	40088291	17556422	21436974	19637842	25828315	18052054	25826592	15469447	3703876	15955332	52610392	29198355	19811012	65798092	13034252	25466011	27590564
542	Glycerophosphocholine	PC(42:4)-PC(42:4)			Glycerophospholipid metabolism	2	Method4-POS	117442	96023	1340771	1087028	21436	449576	721836	645598	62281	53007	937708	1005603	1276695	311122	823505	214711	70049	3896700	1001801	1769996	81545	1545185	219769	21436	44033	629514	513449	445430	763972	105560	173521	794315	1341804	21436	80711	594235	335024	119551	2309798	761747	42873	97205
543	Glycerophosphocholine	PC(42:5)-PC(42:5)			Glycerophospholipid metabolism	2	Method4-POS	11506250	10577697	26422519	11773139	10002220	13297240	19887969	22536290	7161076	11101576	14055581	17108808	59213275	8159929	12950604	16937513	9453737	15986924	25852270	14808688	11944827	39433836	22124956	11476381	9360672	21545685	14238794	15276677	13607267	13257159	49860025	12644887	10451953	5481100	7386849	23089737	14480586	7037397	25110970	16386737	7109248	8920102
544	Glycerophosphocholine	PC(42:6)-PC(42:6)			Glycerophospholipid metabolism	2	Method4-POS	1816598	3794396	11693769	2962587	1757222	3119594	4811277	6330378	1718881	3305835	3115076	6681786	10367111	2657822	3757130	5047326	3919542	7142294	6526976	3637872	2610828	13544059	5116201	2919057	1255223	6951975	3662488	3327204	2581013	3276059	5063067	2776420	2286541	1366389	967273	7072932	4399966	3117463	7912955	3851143	3665333	3045182
545	Glycerophosphocholine	PC(42:6e)-PC(42:6e)	LMGP01020244		Glycerophospholipid metabolism	2	Method4-POS	17314398	39791569	77441468	38732276	38207887	42081582	53106292	63370216	11262782	10963031	19784047	58018815	37724237	44779453	70201056	59719422	20078143	69346379	50753297	11885857	25810659	60499534	46996194	47450409	17536153	26785822	24721961	27986770	22747800	24623374	21381074	20109851	18403331	10581886	16156814	48371828	33679309	23921722	54743947	10209115	24047470	34355085
546	Glycerophosphocholine	PC(42:8)-PC(42:8)			Glycerophospholipid metabolism	2	Method4-POS	12751433	19745226	32762028	17801626	12214714	15367870	22622604	21708732	11371940	12768395	18664743	31903914	38346808	12210111	18366159	13323933	11237225	29125575	26538394	14664584	8561754	55748370	24938238	13669522	9361544	28463488	16350693	32914741	20398141	22914881	13645030	8360561	10530255	12795781	13189428	34920995	28378832	13172049	35738796	37653313	21463263	11169043
547	Glycerophosphoethanolamine	Glycerylphosphorylethanolamine	HMDB0000114	C01233	map00564 Glycerophospholipid metabolism	1	Method 3	423130	1332443	573073	937198	615947	364215	369371	119332	499948	335803	659637	1147817	500690	543643	570591	536255	423036	760411	393738	202138	483125	883868	2237348	451361	1086358	812820	408158	971389	325250	587077	464158	621812	1414217	2406149	243095	389542	502111	224952	1357203	444756	1207409	545610
548	Glycerophosphoethanolamine	PE(34:1)-PE(16:0/18:1)	HMDB0008927		Phosphatidylethanolamine Biosynthesis	2	Method4-POS	30056920	18267489	13401158	11453937	25176304	46446749	68414469	72188223	31670899	21912531	32577701	17488111	12226673	16382702	15786099	21548937	20724661	12670533	32730858	6192249	33348031	67595968	75379561	53982791	46511482	46927198	75096763	18080059	36373427	21313030	37114702	35146949	39610508	25594130	8973687	24354839	35573264	18801887	80191589	18727997	35776186	36063385
549	Glycerophosphoethanolamine	PE(34:1p)-PE(16:0p/18:1)	HMDB0011342		Phosphatidylethanolamine Biosynthesis	2	Method4-NEG	2804485	3220856	5453209	2673169	1906293	3275922	4580267	4538091	2918907	1675996	2763778	1452379	1326788	2535913	1552623	1956401	3291768	4634874	4173440	3772317	2543858	5013395	3184940	3498619	2341121	4917506	8467576	3009542	3332883	3852165	2741552	3479874	3849561	1492416	2598306	3641769	5234656	1687060	5963525	4821642	3339528	2831810
550	Glycerophosphoethanolamine	PE(34:2)-PE(16:0/18:2)	HMDB0008928		Phosphatidylethanolamine Biosynthesis	2	Method4-POS	147766231	41127929	29656877	31657611	107221392	117750954	191697835	154220653	88175806	21317783	42926882	24737197	47637346	23494240	31094615	29243034	33996619	22456201	48803190	21794486	56632634	112209845	219139969	171646260	93062649	151307247	220755412	40702576	115149722	45928104	41262767	48896666	68171461	54999390	33876520	42614591	71893837	47552285	220127435	34836150	91483142	70924908
551	Glycerophosphoethanolamine	PE(34:2p)-PE(16:0p/18:2)	HMDB0011343		Phosphatidylethanolamine Biosynthesis	2	Method4-POS	13200120	12428915	20831665	11130454	5973481	7992208	11197690	14821030	8405302	1944423	8756064	3305745	7800995	6742819	1801388	2666975	8492621	14724506	11039107	22264673	3797664	17289356	8598686	8470697	4058028	32610787	31934377	3863256	9567505	12590562	6363289	10057081	9492021	1527781	13355633	11810810	23431516	7469736	9536275	30443122	18975818	6014523
552	Glycerophosphoethanolamine	PE(36:1)-PE(18:0/18:1)	HMDB0008993		Phosphatidylethanolamine Biosynthesis	2	Method4-POS	26799556	12717004	11520932	9685598	14125014	25302057	27996439	32887483	23907707	14619969	22214638	11090413	7628873	16871683	10677674	14427930	17921783	9692866	17178153	7979054	22269931	38266750	41569646	46551717	37162521	40259635	25581510	14023850	32520945	23197638	19149498	28818316	28836566	10655777	8960585	12296880	19861691	14571873	48703874	12772145	30836853	24204934
553	Glycerophosphoethanolamine	PE(36:1p)-PE(18:0p/18:1)	HMDB0011375		Phosphatidylethanolamine Biosynthesis	2	Method4-POS	4879417	5275489	11205000	5045197	2787129	4415490	6069799	6627707	3694713	1342997	4952435	2020894	1125944	6249981	2518296	2932851	5191445	7527023	6293474	5081896	4472037	13222612	4806347	4511919	2590913	9186218	10850425	3204321	5139448	5594965	4506649	7134997	5268805	1475076	4421823	4869254	10023461	3229089	8011242	5471027	5749197	4018222
554	Glycerophosphoethanolamine	PE(36:2p)-PE(18:0p/18:2)	HMDB0011376		Phosphatidylethanolamine Biosynthesis	2	Method4-POS	29087768	21915849	38288846	22171220	9707884	13895121	16876563	20457447	14585784	3190112	17043849	7388747	6996158	20885542	6483871	6780528	15499471	29544469	25890294	30500262	9325246	52558656	18210672	14672662	9182304	55418632	38724761	8661574	17365621	23591326	12370657	21234639	17021124	4651756	27884264	20359172	39187979	19097387	25016559	37978975	32710351	11408712
555	Glycerophosphoethanolamine	PE(36:3)-PE(18:1/18:2)	HMDB0009091		Phosphatidylethanolamine Biosynthesis	2	Method4-POS	77892153	21537850	11256880	17529175	33128738	34235625	59632028	35139108	33050099	8550019	17490103	12495922	15340525	16456231	12500605	10226978	11679047	11579546	18629355	12406015	14006372	57253570	123375162	48597312	25093738	73541890	80664826	14156431	50854117	21537609	14189158	12493070	29050410	20023678	18775508	16182946	28073630	20601623	128407339	22047804	33224535	18723265
556	Glycerophosphoethanolamine	PE(36:3p)-PE(18:1p/18:2)	HMDB0011409		Phosphatidylethanolamine Biosynthesis	2	Method4-POS	18198716	14903072	26289064	12727148	5134994	9771674	10636475	12946536	12062850	1763297	12354426	4279361	4570842	10886502	2677411	4520176	9380303	17851317	12444262	20563386	5863991	32337390	9106656	11009585	7296371	37933913	26097218	5998506	14612297	16590512	8630083	11252985	10863840	3032669	13249394	19405665	30978390	10159331	12731615	35097811	29609443	7298458
557	Glycerophosphoethanolamine	PE(36:4)-PE(16:0/20:4)	HMDB0008938		Phosphatidylethanolamine Biosynthesis	2	Method4-POS	127386084	40858844	80195155	31696071	75221914	107881525	174471104	134056137	91558945	32689148	64280264	30531122	25376089	37367023	58878361	40391519	40942976	42893180	49754558	8464053	75282185	152596513	139163075	163913177	100748486	135938160	106115696	40950891	90576965	57241660	62373237	36294814	69123374	78976612	31731472	65633018	87836644	28713790	127529374	31330784	97356159	78308098
558	Glycerophosphoethanolamine	PE(36:4p)-PE(16:0p/20:4)	HMDB0011353		Phosphatidylethanolamine Biosynthesis	2	Method4-POS	44642294	63871799	87762781	36256260	12447755	56904030	52016362	55992017	41151235	27387759	66062586	18310581	31958753	37041976	13758712	19074591	46691725	73417877	39568541	34641111	48285267	84539055	29367478	64287486	22247468	109301411	81941877	36545547	57928805	54741729	44437848	43598895	45048561	11804601	39949977	46716461	105612530	20873514	26576760	92144698	93787948	28554344
559	Glycerophosphoethanolamine	PE(36:5p)-PE(16:0p/20:5)	HMDB0011354		Phosphatidylethanolamine Biosynthesis	2	Method4-NEG	434768	868954	583116	702031	87429	1052583	1130613	1233402	540545	261333	282479	809785	366011	877035	147775	208040	3885132	4117827	654655	1362838	342638	4149771	383611	2077893	265203	1752509	1052408	260588	1458257	1050921	2884939	907682	674682	216528	366062	496187	1458719	683035	281061	1742393	1334241	724961
560	Glycerophosphoethanolamine	PE(38:2p)-PE(38:2p)			Phosphatidylethanolamine Biosynthesis	2	Method4-NEG	1716248	870961	1437182	819376	547167	863940	1082000	1613790	672473	60987	1373959	225718	370409	639522	222349	447781	1200677	1751683	1507829	1559426	584334	2492012	1759023	690418	369758	3796766	1547924	454860	939123	1017771	412176	762836	926670	161290	1857626	1213479	1532887	1317534	979728	2429307	1430062	694606
561	Glycerophosphoethanolamine	PE(38:3)-PE(18:0/20:3)	HMDB0009002		Phosphatidylethanolamine Biosynthesis	2	Method4-NEG	10249062	4266387	1401727	2211563	3970058	2832551	4852549	3016484	8554525	2525745	6280835	3857600	2425351	4507740	3206277	3264210	2968666	2045806	4016811	3378480	3478507	30648034	21696036	10282746	5711532	13665002	4405494	1951752	3463843	3868456	6290869	2661438	7047067	2957919	1791606	5097854	6299403	4328940	9825185	6396811	7044110	4315200
562	Glycerophosphoethanolamine	PE(38:3p)-PE(18:0p/20:3)	HMDB0011384		Phosphatidylethanolamine Biosynthesis	2	Method4-POS	3928487	2118419	4591552	2258783	617214	1581756	1946787	1569897	2095697	509166	2735883	872328	413226	4187365	1101804	1244186	2324536	3314307	2837087	3760629	1221576	13501026	2928031	1908174	1460728	8690230	3554879	964302	3025960	3203064	2755911	2570374	2657389	222838	2251951	3692903	6612446	2406251	2183484	6042793	4233782	2008047
563	Glycerophosphoethanolamine	PE(38:3p)-PE(20:1p/18:2)			Phosphatidylethanolamine Biosynthesis	2	Method4-POS	11919951	3644016	21243304	4607370	1884385	4229911	4626643	5160840	4501754	1129212	6974393	2975048	910668	7386264	2645002	3726767	5061984	6450038	7090273	4697529	2669380	14213868	4478808	3538297	2870236	8709167	4702534	2512953	6181478	6214864	3265915	2680015	2727351	1390716	4084357	13887302	11617765	7087731	5112370	6260957	17135431	3287875
564	Glycerophosphoethanolamine	PE(38:4)-PE(18:0/20:4)	HMDB0009003		Phosphatidylethanolamine Biosynthesis	2	Method4-POS	294929329	93304159	188157556	76043822	158760104	174750522	238773485	229937800	182156861	80098643	191283815	79347739	77870347	116771118	137625327	106003130	110978645	76034371	132663389	26200539	172550985	484661824	218756328	380767303	217763856	284132571	97733215	86487229	203801901	156094926	165995197	103676353	201766199	119307958	73259617	149677911	189301832	67662356	341127926	93270106	201396869	168118702
565	Glycerophosphoethanolamine	PE(38:4p)-PE(16:0p/22:4)	HMDB0011358		Phosphatidylethanolamine Biosynthesis	2	Method4-POS	7554410	6004806	10080230	7740372	6865768	7722038	12782942	13312525	10625336	10626261	6959198	6034918	5627234	11613210	5953484	5625934	7849973	11894899	9015336	8763909	13691982	38638273	7163931	10722013	9249266	6914039	16877582	11113124	12963506	14867437	9831909	7288110	11891437	8835986	5631463	7168352	9319311	6680625	12551001	5486003	6293309	7687873
566	Glycerophosphoethanolamine	PE(38:4p)-PE(18:0p/20:4)	HMDB0011386		Phosphatidylethanolamine Biosynthesis	2	Method4-POS	83405893	72225190	225095526	64163799	20520744	56248095	69561235	65081460	51272467	22769315	103012046	37184170	17341967	108965823	37678032	41879162	83393545	123428798	71501947	48271429	52533159	407123045	42688358	67100983	42789748	153034163	91194926	35716033	78924647	90249020	78399270	83805931	49387195	24028153	64768837	89201117	209009084	54383235	55850873	103314189	131527064	53992001
567	Glycerophosphoethanolamine	PE(38:5)-PE(18:0/20:5)	HMDB0009005		Phosphatidylethanolamine Biosynthesis	2	Method4-NEG	11859474	3194651	6425046	1730950	9692590	6993066	11614016	9131850	9561368	2680321	4438152	10127386	2060602	3981966	4767268	3204860	9909134	4194465	6207706	1791638	4582565	22124402	15781586	11722792	13510351	10995384	7984846	2734520	4632637	4243911	7394444	4949936	19234692	3860753	1825514	8919153	7197808	4138784	12883807	4269952	6800116	6971064
568	Glycerophosphoethanolamine	PE(38:5)-PE(18:1/20:4)	HMDB0009070		Phosphatidylethanolamine Biosynthesis	2	Method4-NEG	21861298	8431218	6343113	6170933	12477969	12486953	18947191	16574850	12941506	4404677	11320285	4932406	2920009	7757355	8613323	5445727	6560183	6707714	5326039	1983669	8180899	28402874	24276890	14665559	18603875	19193625	17970141	4034977	11587253	6844062	11985182	4683650	12012361	12448947	5807726	10461253	13038048	4853085	26029240	10205361	11593466	8627835
569	Glycerophosphoethanolamine	PE(38:6)-PE(16:0/22:6)	HMDB0008946		Phosphatidylethanolamine Biosynthesis	2	Method4-POS	428432954	126011816	407233784	58946438	373220791	508732551	740932148	721868123	244331450	106479453	253458600	220683933	232499406	108535454	171909692	190531869	267799734	128161356	298179213	20116414	250503170	695058760	438235792	639470795	346135419	499716353	346103890	100069820	217501891	194240817	317413343	187820463	224477979	273395310	56723047	238826089	446072768	135548779	690847537	100452588	342816922	506686609
570	Glycerophosphoethanolamine	PE(38:6p)-PE(16:0p/22:6)	HMDB0005780		Phosphatidylethanolamine Biosynthesis	2	Method4-NEG	18012718	16758924	46241746	12671730	12956413	29442109	32768826	36636387	15649416	14580504	20939755	20597849	9185903	15030689	13215666	11635872	35625011	33196406	25930269	14389577	24064636	30368636	14102119	41377177	13323184	31896845	27035940	22681609	25573378	28337571	29966647	23757811	15738409	11697110	12152304	25076737	26590689	17324419	26314742	23508618	29040514	27406693
571	Glycerophosphoethanolamine	PE(40:4p)-PE(20:0p/20:4)	LMGP02030085		Phosphatidylethanolamine Biosynthesis	2	Method4-POS	5966824	3452492	17037849	3061560	1700193	4218586	5464796	5579396	4016901	1681821	11492468	1974994	1189988	4421799	2998334	3461621	6810564	9581989	5507577	2607326	4557996	14110648	4673299	4881508	2734538	9392151	4664421	3374624	6260872	6283944	4046420	4424746	5514099	2023482	6275038	7393555	11295095	3191641	3365835	5487788	7536288	4772158
572	Glycerophosphoethanolamine	PE(40:5p)-PE(18:0p/22:5)	HMDB0011392		Phosphatidylethanolamine Biosynthesis	2	Method4-POS	4410910	1236572	9149221	905747	1340815	2201609	2695127	2828781	2301083	1055420	2827443	1070651	89008	2863881	1385669	744344	2407955	4607340	3057367	1993414	1761796	7232373	1832365	1198360	1629244	4283269	4496467	1249091	2693585	2747274	2051702	3257120	2342392	811490	1565076	3080032	4336541	1740021	5564845	2090087	3655681	1120101
573	Glycerophosphoethanolamine	PE(40:5p)-PE(20:1p/20:4)			Phosphatidylethanolamine Biosynthesis	2	Method4-POS	9740957	7691992	25853249	7992797	5912121	10452377	12068264	13271253	5883625	3859682	9210046	6772066	2217569	13542750	5654254	6033764	12971929	14066699	10489815	9006091	7119579	42120454	7147723	9514701	7506503	14623293	15460751	7146238	11690805	13114430	11293357	11504018	7294929	5537012	9464207	11119098	12791316	7569794	17785574	10099412	14237163	8395935
574	Glycerophosphoethanolamine	PE(40:6)-PE(18:0/22:6)	HMDB0009044		Phosphatidylethanolamine Biosynthesis	2	Method4-POS	92879281	13278654	131361161	3742170	81650704	71614994	104429318	144351720	55158603	28475980	84214289	61888247	52234084	26323693	37787984	72763183	106164372	17150628	101830727	3742170	63626149	232628491	121370793	173058433	114206168	114424934	18864347	22978600	52818940	59011060	134261234	65707238	60358728	43693151	3742170	55443433	94777250	36946436	184176058	17427886	73433041	153663609
575	Glycerophosphoethanolamine	PE(40:6p)-PE(18:0p/22:6)	HMDB0011394		Phosphatidylethanolamine Biosynthesis	2	Method4-NEG	18247591	13420377	67478405	12877903	10697445	20646745	24007389	26630871	11948465	8899626	18333640	16651419	6548005	17764825	13492171	11059970	31987983	32967916	27162304	9830573	17030341	54776039	11727140	29364896	10529262	31655443	20822523	15196306	20146797	22133770	22564428	22866129	11504175	7270146	10863658	21869020	32627160	14936260	27730853	15879350	24449462	18998946
576	Glycerophosphoethanolamine	PE(40:7)-PE(18:1/22:6)	HMDB0009078		Phosphatidylethanolamine Biosynthesis	2	Method4-POS	31862191	7069759	13236431	2989796	15030439	11804413	26007653	20613767	10480909	3165690	12694512	7150023	3772684	6130439	7253044	6053003	11603178	6193792	11438027	851536	6583300	36965129	40735473	18681379	16328983	23584072	20746279	2709153	11571318	7793417	15644021	3911795	7377819	15285508	4188150	7466162	18726822	4594730	51594206	5505654	12454433	14481791
577	Glycerophosphoethanolamine	PE(40:7p)-PE(18:1p/22:6)	HMDB0011427		Phosphatidylethanolamine Biosynthesis	2	Method4-NEG	9119409	7199131	26376645	6617426	7716269	12715156	14383611	16116852	6730662	5993157	8207171	11886553	4634454	7260248	6929009	5823740	15952441	18340450	13791518	6124130	9212055	13915341	6946980	19804386	6275445	16543828	12366350	10722103	11362974	12784837	13042831	9028361	10120682	5789090	6342128	10969286	11559484	8085225	11892581	10606720	14700719	9402461
578	Glycerophosphoethanolamine	PE(42:6p)-PE(20:0p/22:6)	LMGP02030092		Phosphatidylethanolamine Biosynthesis	2	Method4-NEG	1596005	669737	5857618	569093	660991	1500275	2288131	2433104	917478	578862	1813303	1405402	91122	1060707	1392848	1353207	2613541	2861424	2452018	216651	1230007	3107127	1020681	2450572	578611	2431969	801643	1110231	1258576	1266027	1237644	1027304	827300	91122	700899	2298053	1904592	961032	2058202	1085155	1317253	1650061
579	Glycerophosphoinositol	PI(32:1)-PI(16:0/16:1)	HMDB0009779	C00626	Glycerophospholipid metabolism	2	Method4-NEG	524059	1173923	644749	552075	228322	398297	1075150	1196898	742341	1303206	288233	834206	43876	247448	339662	1227258	225015	882464	440671	874903	305887	2860126	3966372	851782	776050	1268660	908396	815188	1559268	1305285	1248117	466269	474311	1176329	385797	1167367	741616	591494	1689430	640538	348171	532295
580	Glycerophosphoinositol	PI(34:1)-PI(16:0/18:1)	HMDB0009783		Phosphatidylinositol Phosphate Metabolism	2	Method4-NEG	7461254	9906505	8848008	9082931	3390921	6418026	12256184	14663232	7716454	13742057	6552878	6926479	25243	5427853	5157848	10784713	4322177	8971244	4161340	6147212	6251589	12261076	15905116	7331180	5781221	18884563	7084965	7799593	16342769	9355589	7589709	5626551	5655805	7997154	4295542	7897806	9333501	6457541	11677030	6319701	5877035	6763397
581	Glycerophosphoinositol	PI(34:2)-PI(16:0/18:2)	HMDB0009784		Phosphatidylinositol Phosphate Metabolism	2	Method4-NEG	17158220	26292034	12490489	21354963	11619581	12584775	31805247	35360987	15193415	14927965	11245915	13473881	1457477	5260484	7489482	15298460	9608720	16279072	11467687	23844800	10907094	21632866	26825411	14452858	12952055	34685452	11970333	15847750	25854069	14586582	11178642	10783125	9147005	11043804	9664865	14149835	15619687	16244256	40232269	17109776	12802231	15805704
582	Glycerophosphoinositol	PI(36:1)-PI(18:0/18:1)	HMDB0240667		Phosphatidylinositol Phosphate Metabolism	2	Method4-NEG	7807015	8325245	14484189	9251689	3397569	6683870	11358639	15708966	6766154	8737348	9219887	5981047	492915	7931393	5979970	8557306	5857320	10268119	3721600	5695789	7561519	8747203	9024320	7195940	6082687	27694931	9166985	6088340	19893307	10580408	5877860	4480713	6301220	6032850	4229602	6781585	11721639	6053615	10934900	6488207	7865467	6121937
583	Glycerophosphoinositol	PI(36:2)-PI(18:0/18:2)	HMDB0009809		Phosphatidylinositol Phosphate Metabolism	2	Method4-NEG	75366997	67662821	115867174	60724217	44988522	52543710	114745265	126216364	45155123	46660632	49192328	47211728	2961123	24306358	44797771	45827011	39480247	77345648	46503014	57324964	50625713	59623234	52063049	54982768	48555104	130160631	40834036	46911179	100906121	59927899	37935602	28462270	48015467	40298074	35293363	44951039	59695536	45096945	145069110	59282874	50661673	46659189
584	Glycerophosphoinositol	PI(36:2)-PI(18:1/18:1)	HMDB0009837		Phosphatidylinositol Phosphate Metabolism	2	Method4-NEG	1931189	2043106	1016807	3134978	740067	1603926	4296496	4809278	1210453	1815929	809031	1618869	46784	1849576	680070	1480451	329832	2561568	685467	1236170	511246	3320625	3992738	1333324	198675	7785465	2020090	1232493	9726808	2076498	171115	579006	2740388	526848	1131952	1106983	2071044	1229946	4435125	1767810	46784	459451
585	Glycerophosphoinositol	PI(36:3)-PI(16:0/20:3)	HMDB0009787		Phosphatidylinositol Phosphate Metabolism	2	Method4-NEG	3335303	3538314	302265	2935580	1168690	1221315	2847062	2774873	1621261	1598858	1384428	1764374	356300	914076	1279626	1282336	825026	1812228	1270860	5886174	862283	4341424	6653238	1991083	1295397	7095291	1227623	1500199	3856140	2469444	1502800	808303	897417	1137390	1041592	2462243	2371479	2327607	4981358	4121295	1341964	1249564
586	Glycerophosphoinositol	PI(36:3)-PI(18:1/18:2)	HMDB0009838		Phosphatidylinositol Phosphate Metabolism	2	Method4-NEG	6829136	9440259	5702998	7404493	3672707	4707171	14224687	10885858	5368854	3766005	2225851	4247809	311780	2490659	1750445	3545560	1884809	7928299	2827846	4342293	1937333	7225475	9125879	3512829	1694693	16411286	4809861	3352260	23854560	5687049	1520912	2770682	4618720	3107692	5157572	3355083	4503449	4700153	21562882	4604166	5271681	2682627
587	Glycerophosphoinositol	PI(36:4)-PI(16:0/20:4)	HMDB0009789		Phosphatidylinositol Phosphate Metabolism	2	Method4-NEG	10610488	25194930	8737398	24429780	6871340	8154718	21441609	21303432	7831406	8406938	8091216	10284868	1089988	4852127	7912898	15059230	6148507	13004807	9652591	14096398	7336366	27591712	31213623	9104849	6159124	24088922	9537780	12201936	15286735	8110917	10930866	4058079	6281885	8827949	5503451	16686243	14259345	11180076	24247963	15816471	6085752	6539278
588	Glycerophosphoinositol	PI(38:3)-PI(18:0/20:3)	HMDB0009813		Phosphatidylinositol Phosphate Metabolism	2	Method4-NEG	18843052	10085248	6686036	13903702	8338977	5819469	13670750	14168182	7799296	6264504	8436474	11368970	512200	5792284	10469619	6589474	10315648	7965597	8830003	25081214	4780744	15029924	17709457	9291191	4043097	35689469	5469676	4844936	11920797	7416562	13181586	2929449	8814455	5126861	4471343	10177769	15299957	10489279	15022115	34502868	3006291	4025019
589	Glycerophosphoinositol	PI(38:4)-PI(18:0/20:4)	HMDB0009816		Phosphatidylinositol Phosphate Metabolism	2	Method4-NEG	140210107	134278517	248995084	189218530	84428758	105121956	239020202	249774501	72520778	76305226	133169610	126238975	6335685	73269336	138781818	157978324	115338972	164425787	113864442	105680672	118904835	186867643	135132103	108176213	66308163	274443976	98230156	127535348	218335941	129774561	192535423	47326964	105312273	102084009	59843728	155173337	187808766	96431102	234237894	187877463	57334160	67030029
590	Glycerophosphoinositol	PI(38:5)-PI(18:1/20:4)	HMDB0009844		Phosphatidylinositol Phosphate Metabolism	2	Method4-NEG	25468976	33222903	24420973	28837965	23560304	26598254	31584220	31412921	20851360	21682119	22133392	24993837	18856987	18966586	20959045	25149086	19970411	26831051	21648496	25102170	24185944	32732265	34636970	26297131	17743193	34662862	25605058	27103372	30525780	25828622	23107031	19666600	24220132	20620416	19120813	25481111	24658271	21210870	35067717	19300059	25040331	21854337
591	Glycerophosphoinositol	PI(38:6)-PI(16:0/22:6)	LMGP06010011		Phosphatidylinositol Phosphate Metabolism	2	Method4-NEG	3628591	4107901	3958429	3889878	2084551	2597206	6465547	6635954	2516892	4737633	1836943	3100681	469368	1513823	1912339	3597159	2719529	3552426	3094562	1789932	1552669	7548654	5463357	2446804	1303229	5944183	3018942	2595032	3115344	2205603	2282898	1592550	1421778	2581947	1566758	3231891	3331790	3024610	6149417	1949812	2512431	3297523
592	Glycerophosphoinositol	PI(40:5)-PI(18:0/22:5n3)	HMDB0009820		Glycerophospholipid metabolism	2	Method4-NEG	1169157	62227	3214804	731851	811606	1204343	4112638	4766430	705833	945278	583324	1157016	62227	62227	748805	2027068	1801054	1425228	62227	811848	830798	992280	1050070	640029	1052521	3837331	517917	799539	2177892	913777	1831247	314250	718941	554471	62227	262566	854282	168548	1789543	1139779	62227	817645
593	Glycerophosphoinositol	PI(40:6)-PI(18:0/22:6)	HMDB0009821		Phosphatidylinositol Phosphate Metabolism	2	Method4-POS	7864116	6154215	17816658	7194494	4471858	5352735	15781809	13926557	2841231	7387023	4154826	8055698	138597	3166353	5144353	6869926	6949210	6074779	9330029	1829469	3214508	12107134	8376455	5392100	1999259	17070798	2221712	5062007	8418934	4291137	7441426	2039139	1767741	4278978	654215	6005469	8979532	4669872	13554006	3773053	2304220	5997201
594	Glycosphingolipid	GlcCer(d34:1)-GlcCer(d18:1/16:0)	HMDB0004971	C01190	map00600 Sphingolipid metabolis	2	Method4-POS	39899051	50787147	76870361	49213099	59593147	79127394	101347444	136443612	33146524	27693410	16163551	49676836	235053981	28243552	39603570	68910978	14165097	46240854	81239819	36867227	42810067	35413535	59731170	111599409	27827311	58085770	70940913	56637583	67014396	66051122	16095953	23553764	52943163	12928176	27666491	40406063	43546993	22804889	118555545	18611542	29925846	61553462
595	Glycosphingolipid	GlcCer(d40:1)-GlcCer(d18:1/22:0)	HMDB0004974	C01190	map00600 Sphingolipid metabolism	2	Method4-POS	4998261	13680706	33383528	12889137	7564667	12816837	15906266	18109248	7413350	1574848	4612393	12348932	32368047	4305113	6711450	12204269	2642541	15512846	14885777	10984621	6475232	8874548	10346965	11062335	5923509	7954259	17696331	5869992	8993974	9974550	2505844	6871999	8821019	2359939	6606405	10876811	12655767	5916172	23878703	7480399	8608245	9170206
596	Glycosphingolipid	GlcCer(d40:2)-GlcCer(d18:2/22:0)	LMSP0501AA37		Sphingolipid Metabolism	2	Method4-POS	174343	1328862	4165503	827854	188159	819747	1433920	1666229	460906	41336	392272	1126187	3510268	41336	799818	783404	261445	1361359	1704164	1873470	801914	1157408	1248141	897402	161453	344904	3423122	566039	1044847	1486860	109166	479117	771668	100514	41336	1022474	1022268	696705	2209519	586018	426539	871183
597	Glycosphingolipid	GlcCer(d41:1)-GlcCer(d18:1/23:0)	LMSP0501AA32	C01190	map00600 Sphingolipid metabolism	2	Method4-POS	2216749	5998901	13243130	5118086	1838928	5085768	5862752	7641313	3509577	611443	1821120	4556228	16487975	1905681	3197646	3678362	1236573	5469705	7018563	5595484	2745783	3776901	3969537	4712420	2275254	4355309	5571589	2243085	4646400	4836903	1278038	2060071	3170346	855152	2656348	5570507	7031413	2662894	7824284	3902749	4678777	4043014
598	Glycosphingolipid	GlcCer(d42:1)-GlcCer(d18:1/24:0)	HMDB0004978	C01190	map00600 Sphingolipid metabolism	2	Method4-POS	8516406	18852780	49074670	17599487	8480070	18165860	21217367	24038697	13227411	3414213	7736779	15949820	54157855	6841132	10176656	17106595	3304411	22676341	20203600	15403168	8491823	13533763	14759224	13497344	8797653	14579002	21573243	9291911	15270592	16858121	3599614	10828294	13746413	2687682	7831055	19759168	18212566	9172961	31871713	9916348	11949312	14457824
599	Glycosphingolipid	GlcCer(d42:2)-GlcCer(d18:2/24:0)			map00600 Sphingolipid metabolism	2	Method4-POS	641232	1133269	4527402	1154395	739999	908008	1679305	1890026	1259687	168296	235544	1195301	5958360	449074	500218	871333	144289	2194742	1915577	1837801	468271	1205985	1235807	962621	934943	993146	4857258	1228446	1505754	1906204	130866	511852	1429415	64243	147959	2010266	1801990	618248	2176556	434295	486679	1166301
600	Glycosphingolipid	Hex3Cer(d34:1)-Hex3Cer(d18:1/16:0)	HMDB0004879		map00600 Sphingolipid metabolism	2	Method4-POS	9193374	7371532	29415641	6758897	10484098	10981830	14484592	17322120	5783458	7149173	3899906	6532954	14871690	4990393	6598597	6795754	6577765	10614602	13072995	7667159	9717863	14654461	8089978	10069762	6439369	9433058	11845544	6726240	9465016	13613949	6827695	7357121	9009941	6516177	6059905	8185393	9785505	4469256	13164693	3051557	9644863	8185798
601	Glycosphingolipid	Hex3Cer(d42:2)-Hex3Cer(d18:1/24:1)	HMDB0004883		map00600 Sphingolipid metabolism	2	Method4-POS	3187729	3041029	13966737	2378991	4923736	4750745	5702357	6110830	2675522	2635177	1560780	2445812	4695470	2033706	2375548	3231378	2495413	5020572	5298147	2008329	4479705	5888027	4702553	5312818	2571178	3256617	4699108	4128931	4209103	4224920	1763332	2061727	4252617	2636501	4173335	3862493	3638159	1626773	7685966	1059681	3869837	2347127
602	Glycosphingolipid	LacCer(d34:1)-LacCer(d18:1/16:0)	HMDB0006750	C01290	map00600 Sphingolipid metabolism	2	Method4-POS	23882325	44798156	93726678	36274983	52007481	52671042	71104728	93886659	27606207	2020781	24504806	6530577	74601133	27788340	41405850	28770340	31625020	45207057	52756023	3004054	37767490	53338884	42996933	69331138	21136299	46578019	13919980	64067322	51802591	49625918	32803563	6698510	40190675	16828047	27599836	37861434	50407332	21941424	73863717	24786235	37977034	48444786
603	Glycosphingolipid	LacCer(d42:1)-LacCer(d18:1/24:0)	HMDB0011595		map05131 Shigellosis	2	Method4-POS	1517304	2215065	5394100	1607769	1555013	2301536	3731601	3549545	1237033	215182	1184604	525231	3958722	1565697	1594826	1296547	1585227	3747840	2717968	609436	2712284	3010790	2586034	2790708	1070931	2083788	2279885	1906230	2117661	2040964	1785320	1473109	1367460	674020	825392	2221190	2810029	1213174	4839205	1253622	2977094	1999042
604	Glycosphingolipid	LacCer(d42:2)-LacCer(d18:1/24:1)	HMDB0004872	C01290	map00600 Sphingolipid metabolism	2	Method4-POS	4343935	10208393	21745667	8316432	14421738	13682716	22022186	23094151	5523641	695973	3076611	1588499	17451132	7378521	9045220	7203548	5020782	13724893	12490074	913976	8616196	11915971	11444955	16443986	4379667	7673073	6492392	12538506	12431224	10347589	6399161	1655735	7975188	3133106	3745572	8730333	9939772	5230811	17772160	4194665	6696943	8781473
605	LysoPA	LysoPA(0:0/16:0)	HMDB0007849		Phospholipid Biosynthesis	1	Method 2	9701820	666386	20371572	937198	11299524	326492	15269614	31095922	14569423	30454002	47180095	26233304	34525625	25558926	8175630	52574401	27567464	45000434	22947065	54518859	18809322	23996013	28213990	22741334	31445385	63530791	1682354	1645327	10122520	15884359	28035576	19938105	6563620	70377	4166835	37398390	88475605	12459802	15397257	15365138	503323	34746012
606	LysoPA	LysoPA(0:0/18:1)	HMDB0007851		Plasmalogen Synthesis	1	Method 2	118583763	163300618	227054644	937198	159053620	130397854	206357642	135349080	128983108	129751960	245875418	188479052	166405692	209196927	174751382	187092270	154014699	242145905	291674258	198487327	184040584	227898563	240685556	184142016	190861840	291197307	132391590	114815489	126169158	158412023	212756087	195253238	117417917	101637314	154498146	234272606	254425706	119017601	322412774	213541673	136430640	168717634
607	LysoPA	LysoPA(0:0/18:2)	HMDB0007852		De Novo Triacylglycerol Biosynthesis	1	Method 2	5931519	7718287	7170797	937198	8690278	8438814	2775422	5870867	6857341	3516519	4694089	7290532	11502463	6705177	3572835	9750795	3431068	7362833	6647408	12542336	3653573	9216609	7696467	7645981	3373338	13622643	2063931	6745772	2111408	8442333	6243877	7573399	5411355	5527234	8240846	3522287	14117147	6188684	14501431	9471653	6918333	3428373
608	LysoPA	LysoPA(0:0/20:4)	HMDB0012496		De Novo Triacylglycerol Biosynthesis	1	Method 2	9546866	15957212	42270377	937198	10904201	10820048	10090073	7908718	13797007	10930962	50686246	20282912	16457948	27240349	29577426	24822469	19571029	28528408	32167752	14382821	25945185	17200958	15349602	10510944	17774521	23042577	8975160	12181323	10738871	16117501	30700388	17178109	12432375	11184978	15130090	29191896	30817481	12562980	21906744	29787065	16635408	17662463
609	LysoPA	LysoPA(16:0/0:0)	HMDB0007853	C04036	Phospholipid Biosynthesis	1	Method 2	254861639	338164250	527132505	937198	367251523	274116437	446129748	300871374	303506745	270167109	716418565	504525673	410643686	407493562	378331842	399569772	378909577	528130268	633443812	541255774	520235890	422212869	441135145	418880652	471234309	682483922	297996249	200171439	203205291	286168008	572870536	573643286	192140747	174033976	358883923	542835329	669117668	266893168	609609642	566995664	295468204	480680049
610	LysoPA	LysoPA(18:1/0:0)	HMDB0007855		Plasmalogen Synthesis	1	Method 2	116835564	160893219	223707343	937198	157086246	128395648	203315573	133351140	127209001	127839116	242250645	185700448	163952491	208866383	172463847	192041572	151744161	238509054	291591021	195578680	181599380	224538811	237137295	181427337	188048095	286904399	130439832	113122843	124309132	156076227	206895856	192675172	115686905	100138951	152544102	230844162	250674881	117263006	317726183	210393536	134419337	166231957
611	LysoPA	LysoPA(18:2/0:0)	HMDB0007856		De Novo Triacylglycerol Biosynthesis	1	Method 2	62870724	79466860	110948213	937198	90931270	56731219	60625949	60346069	64955698	32839357	91810962	70203201	111838979	77951254	66374194	81082450	56794405	117599917	150465601	130054262	60797184	70682051	95988467	70672186	82556895	187447184	68907128	42235065	57603917	78802920	70189777	75615035	59859721	43162133	74779979	76278794	144318500	68446321	130034803	106523836	79459787	76165659
612	LysoPA	LysoPA(20:4/0:0)	HMDB0114742		De Novo Triacylglycerol Biosynthesis	1	Method 2	8432016	15588106	41289229	937198	10612338	10562428	9856594	7615155	13477824	9120097	49707145	19807009	12011440	26160991	28963965	17508427	19118190	27868540	31423705	13802181	25321477	16803096	14994563	10267823	15939622	19759376	8767563	11899566	7563132	13569477	26411358	16755604	12144812	10926266	14757697	22523303	22728570	9005835	16624696	29098794	16250627	16892790
613	LysoPC	LysoPC(0:0/14:0)	LMGP01050073		map00564 Glycerophospholipid metabolism	1	Method 1	1861189	2871103	1565429	937198	1648117	1200426	2417600	404437	1863976	1754047	2299338	4936523	2530017	3248010	1610854	2139390	2243403	2066387	3052699	8550274	1409310	7230681	6712712	1799026	4054289	5447792	1504922	1297367	1586927	2889616	2718283	3307663	1322486	1681039	1869203	3243610	5237416	1738018	2979216	6420678	3128679	1775141
614	LysoPC	LysoPC(0:0/15:0)	IPT-NM054		map00564 Glycerophospholipid metabolism	1	Method 1	1226751	1539207	1194263	937198	1469125	861899	2043458	1111171	1101484	926066	1965343	3288066	1613417	2954179	1446895	1147895	1894004	2070197	2688356	3357098	1122325	2476003	2212902	2002478	1616514	2538981	1048763	1192486	924602	1332745	2276091	1854363	847968	1451975	1063934	2975190	4092451	1206670	1556886	3518749	1836756	1373872
615	LysoPC	LysoPC(0:0/16:0)	HMDB0240262		map00564 Glycerophospholipid metabolism	1	Method 1	181365903	265966028	294736352	937198	339789807	162694019	482254130	310359652	241305552	303020337	390912019	541865610	345569143	430604918	127997328	299512716	359656237	322646026	521832872	653985243	291835774	436049271	492631426	399705717	439598552	475436431	204065424	255153095	156973697	189808359	464504253	337789731	205379683	248730017	227732994	513969941	693462719	295279418	410585901	449336239	314106147	421854395
616	LysoPC	LysoPC(0:0/16:1)	IPT-NM056		map00564 Glycerophospholipid metabolism	2	Method 1	2415601	5159351	4583630	937198	6404905	3427124	8933917	4876301	5168720	3499094	3760544	11327043	5278526	5786879	2885788	5667832	3999757	8430927	12345916	7166618	2099531	25511137	17943044	8187425	9570778	8441780	6656704	4169527	4506394	5067851	5654433	4266526	3612520	9392953	5265595	8445565	10848865	4664843	11599365	9235935	3986522	3940650
617	LysoPC	LysoPC(0:0/18:0)	HMDB0011128		map00564 Glycerophospholipid metabolism	1	Method 1	10620591	19097447	5294800	937198	2544214	8848036	22192172	6531122	2055929	14561549	29668449	27813714	20883585	19805937	12052920	20277112	14881856	23212318	17737737	88090301	5714558	14726435	8679874	22208264	35518059	23967494	2100800	7341399	2900301	17545336	52441061	5909102	20627998	4779208	14443210	32392324	33409687	8227916	15201046	28755652	19580792	11286712
618	LysoPC	LysoPC(0:0/18:1)	HMDB0061701		map00564 Glycerophospholipid metabolism	1	Method 1	21736111	35601783	36993610	937198	48920189	30397194	65159581	45931467	33334699	45716433	35359619	55828817	46056890	67708765	39340084	43189425	37592815	60577219	69761055	53742600	31296210	65652517	76669878	68592863	51979381	49663724	30971612	41734174	36887521	36048521	43731487	33709325	38323821	31625632	30517474	64228446	89120951	35228883	72281974	43019760	36793382	40267568
619	LysoPC	LysoPC(0:0/18:2)	HMDB0061700		map00564 Glycerophospholipid metabolism	1	Method 1	52376635	74365039	136866532	937198	117264870	76437877	98537135	64389555	67342750	41112603	92817637	90736575	128402291	112387584	84218251	69691490	73741808	100349826	120423651	147976417	71686990	94819090	116031204	106142005	104790223	199523018	65146006	51900423	56622029	74553986	60942830	73720158	73755647	57662700	64713322	104786440	181510912	69120283	156229988	100254848	98539879	90381731
620	LysoPC	LysoPC(0:0/18:3)	IPT-NM076	C04230	map00564 Glycerophospholipid metabolism	2	Method 1	469352	1230335	1233309	937198	1023879	792815	1264832	671548	987752	685536	1158612	1143389	1603139	736266	482235	762545	1067937	971992	1093171	2277117	644673	1461495	1618462	1068607	2047721	2709122	858311	570757	786638	1382451	708972	1272146	1387525	552041	956795	921672	1742965	875002	1863130	1487795	1594920	1097176
621	LysoPC	LysoPC(0:0/20:2)	IPT-NM063		map00564 Glycerophospholipid metabolism	2	Method 1	617959	707645	720123	937198	1134564	576175	1327121	971496	954964	1424573	994702	2045551	1473282	1291580	765608	1073071	842115	1354058	1603284	1851405	610985	1791112	1746379	1611154	1178831	1072020	599563	1024876	689585	930536	770556	826892	722786	653152	780866	1279387	1601102	1058915	1320731	1943405	1269387	1051480
622	LysoPC	LysoPC(0:0/20:3)	IPT-NM064		map00564 Glycerophospholipid metabolism	2	Method 1	2985843	5362867	4236492	937198	4118455	4411282	2808112	1084152	4704332	4810522	7554338	9955574	8225140	8224344	6900906	5490496	3632798	3570989	4616347	15346333	4803109	8534599	7014403	4907077	4553110	6188212	1330970	3179253	2531842	4132285	6552528	4240152	3522979	3880046	4137285	8483406	8440276	5599389	3678878	11622152	4296627	4901191
623	LysoPC	LysoPC(0:0/20:4)	LMGP01050121		map00564 Glycerophospholipid metabolism	2	Method 1	9434719	18450983	77404243	937198	19142193	15866953	24415929	15776217	17404812	22294370	69213810	41794716	36464682	55859889	50145033	32798638	33563674	47518445	43052602	29213582	37943112	39370005	33647111	28034047	28350737	26194094	15202077	22115094	20404614	26588706	38956842	26397527	18965967	27937833	15483209	63899485	60510028	16721651	41416495	52320348	30190943	26999677
624	LysoPC	LysoPC(0:0/20:5)	IPT-NM067		map00564 Glycerophospholipid metabolism	2	Method 1	280821	1288534	1887002	937198	1049611	1731496	1620549	979880	434012	288611	1955445	3720860	1823093	2618071	2051603	1610616	6141309	5099385	4076954	2972202	1058628	4229431	1351392	2526366	1377096	1732447	586485	584262	1010063	2749657	3985289	1473926	1117768	1583454	1011596	2387030	3042278	1116820	1953543	3673883	1876462	2157756
625	LysoPC	LysoPC(0:0/22:4)	IPT-NM070		Glycerophospholipid metabolism	2	Method 1	147468	207461	441103	937198	411979	81652	592335	393364	419268	668731	398172	666400	840025	661412	812893	528624	277436	1164921	476598	371554	748399	585112	737497	447539	636186	291655	460644	381106	458393	764339	499279	394773	402025	213659	218499	842437	484716	332650	429115	195229	330203	337723
626	LysoPC	LysoPC(0:0/22:5n3)	IPT-NM077		map00564 Glycerophospholipid metabolism	2	Method 1	2432677	3792209	4094522	937198	2474885	2387102	3819670	5514385	2235720	1915047	2275378	4809686	3805473	2913320	2662835	2896954	3312149	4653392	3515079	3872502	2761148	2906614	2892424	2421653	2886084	3351160	2566584	2122671	1230424	2773898	3455362	2570526	2776884	3337984	2424032	4041067	3646617	1374091	2692504	3696436	2843466	3251232
627	LysoPC	LysoPC(0:0/22:6)	IPT-NM057		map00564 Glycerophospholipid metabolism	2	Method 1	2294427	2708321	24039143	937198	5730626	6622563	9551921	6919827	4613169	9325828	9365027	18789516	14449735	9647555	10303479	9231742	15371762	10847202	10528777	4904282	8207041	8484613	5190396	7881323	6214469	7817333	3872084	4139930	4095542	4472138	10245165	10074916	4615074	8336224	4622968	14962074	16266172	6389877	9428853	7831694	8921906	12316657
628	LysoPC	LysoPC(14:0/0:0)	HMDB0010379		map00564 Glycerophospholipid metabolism	1	Method 1	16253345	24823941	14514042	937198	13633879	9197883	20056676	8506887	15616077	14471082	21280345	43507493	22961470	26193143	14033701	18346288	18278327	17995492	26377342	76003406	13014695	63660866	66449221	15366487	36825450	57867638	15270976	10415412	12383122	18553013	20788004	30386688	9916679	15241181	17002126	27608002	45831494	13284660	28952318	59173990	27656744	14656795
629	LysoPC	LysoPC(15:0/0:0)	HMDB0010381		map00564 Glycerophospholipid metabolism	1	Method 1	7238576	15861070	15210889	937198	13684235	8686115	19821775	10249106	9625762	7015517	23854378	30201720	16363614	25468652	16027106	10367878	17033998	18606722	25145119	27511342	13538319	23679477	21951727	23005698	15811484	30993381	12564633	8733551	6227666	11877013	23382821	18478369	6391193	14594230	10933408	28936910	41983473	9908493	20079276	38656645	21809450	12680234
630	LysoPC	LysoPC(15:0p/0:0)	LMGP01070003		Glycerophospholipid metabolism	2	Method 1	626206	857458	697333	937198	221597	320312	384300	371021	461115	194401	747883	510708	359040	1103211	397857	546710	642693	1065107	431733	836480	677725	413307	685461	431359	750003	831019	352936	365992	290521	638048	716022	1141987	470654	637571	316356	915534	882728	449714	1239286	1057848	1731198	619543
631	LysoPC	LysoPC(16:0/0:0)	HMDB0010382		map00564 Glycerophospholipid metabolism	1	Method 1	2234783282	2731338018	3816898197	937198	2854000957	1907770242	4036446683	2695807184	1987413436	2249070570	3864652679	3720404983	3303679341	3400752254	2850026624	2981784181	3134275457	2945350143	4493580912	4594533366	3766931937	3195334950	4097800365	3755908268	3835553797	4723705119	2253819225	1944410947	1392416816	2141742676	3853623212	3612322297	1615922110	2803962729	2368256561	3970737828	6141283328	2278445700	4707611267	4379522518	3517436150	3380531184
632	LysoPC	LysoPC(16:0e/0:0)	LMGP01060010		Glycerophospholipid metabolism	1	Method 1	40870923	74407645	74251417	937198	23959817	26219741	56924814	22839913	17467784	19781854	54154483	43550410	40266409	63457352	57313507	58672064	21031644	51239586	80039540	39305751	59627158	34592196	61881356	63784000	48105369	81864362	9321501	22319578	17185216	64788735	38768528	30428801	20663649	22865412	41379278	74199246	44249903	17815193	86988512	68450243	55797876	35918688
633	LysoPC	LysoPC(16:0p/0:0)	HMDB0010407		map00564 Glycerophospholipid metabolism	2	Method 1	18109009	52403870	71206897	937198	27943512	20047753	34059044	19095832	10989206	9391367	28269126	36408244	19271031	41565055	49759864	43800346	16493253	69274501	34860842	27140802	40646013	25800183	33589866	27431586	38163697	32635226	24130158	25578850	16599914	44611416	24128535	22730910	15839955	21394759	22755345	50356898	44889538	15036162	40349107	40795705	35195994	23405401
634	LysoPC	LysoPC(16:1/0:0)	HMDB0010383		map00564 Glycerophospholipid metabolism	2	Method 1	34787292	67065892	54139947	937198	68254315	43260015	97523164	45042621	50695984	33209733	49585222	119930341	61735836	59136685	38509241	69691573	39758989	87152988	141467015	73934065	31622588	228541165	181650642	82755169	98185551	93543076	73927444	40359237	38436025	53813453	56250023	55679606	33542437	103189636	63840155	84243724	116008128	44495269	134106808	116665967	54387551	38163045
635	LysoPC	LysoPC(16:1p)	IPT-NM060		Glycerophospholipid metabolism	2	Method 1	3120556	4661162	5332811	937198	4378738	2931915	5697517	3699434	3216072	3611047	5665917	4994713	2934835	4517367	4005539	2960933	4377453	4254076	5466947	5877628	5042308	4872042	5012934	5464290	5380487	6838871	3560546	3272425	2507375	3243502	5994012	4826828	3264305	3542146	3534018	5255007	8579893	2994701	7075773	6273524	5233564	4456673
636	LysoPC	LysoPC(17:0/0:0)	HMDB0012108		map00564 Glycerophospholipid metabolism	1	Method 1	39041979	32332920	54511239	937198	12770309	17286221	28075215	11035130	8722235	10260680	59582863	25671057	22597284	21201793	61313438	33239238	18962662	18379164	29659114	22803360	42287086	18860901	16749467	25720812	12656776	65414490	6159601	10426318	7062601	32742203	23622588	71280432	8881340	26302007	25245660	22379208	38776952	10690954	64495889	66657468	55547708	16861551
637	LysoPC	LysoPC(17:1/0:0)	LMGP01050126		Glycerophospholipid metabolism	2	Method 1	5228345	6671301	6449442	937198	5105555	6057550	9079083	5250798	2946245	2754206	5861731	8831699	3798446	6244970	6750447	6190049	5661283	5064993	8747350	6677694	4111472	10172025	9896623	7788625	4644461	12660789	4052235	3919036	3066824	6226817	6523696	6818252	2077177	6432691	5098783	5502174	8937425	4258179	12386413	11217059	6632422	3365802
638	LysoPC	LysoPC(18:0/0:0)	HMDB0010384		map00564 Glycerophospholipid metabolism	1	Method 1	696336124	583731110	555728739	937198	144123196	307547111	532452390	157632928	107320956	330321631	611200880	536903049	419592182	429952688	569887291	624471747	142715294	272612034	277206071	562739143	654505730	245843645	634018237	330640168	287927544	770426088	68138771	170291298	70213103	432455460	447363668	656785457	203148827	295078184	551654490	301754140	438462065	68984289	1213450459	946824544	806153453	323028571
639	LysoPC	LysoPC(18:0p/0:0)	HMDB0013122	C04230	map00564 Glycerophospholipid metabolism	2	Method 1	35574817	63393687	60902604	937198	39405816	31240133	45786912	24880391	21709063	18917793	48290610	44487355	25447637	61518640	69648317	69352251	21363683	42747703	51240371	27191716	62928187	17220113	41378512	39651657	40384083	48293181	9950547	30284088	11636565	51342378	26689536	23979823	23366485	29261478	57761626	33390772	28445683	16786050	63610722	43255560	41557260	24502505
640	LysoPC	LysoPC(18:1/0:0)	HMDB0002815		map00564 Glycerophospholipid metabolism	1	Method 1	306914442	482252419	645503433	937198	495216297	395164987	681887286	423603726	324347400	433260910	520321235	556387130	479838117	679096888	535865099	545791077	382107501	633723598	749366448	499638766	495710763	666268425	845382764	711946559	546617644	735858140	358381176	369070925	334923218	457681321	459225660	521703864	360800184	426884689	411578858	650584305	919938721	321892000	1134076793	600459198	520560466	401407922
641	LysoPC	LysoPC(18:1p/0:0)	HMDB0010408		map00564 Glycerophospholipid metabolism	2	Method 1	966224	2241253	1526589	937198	3385260	884066	3010445	2220689	1367418	806124	1655305	3455514	1729932	3967546	1238052	1573852	1954446	8469828	3309794	2399160	1254792	3009938	3095173	2658454	2669919	2725452	2901692	2844243	1307892	1496622	2946336	573369	2040463	727626	1670983	4318049	4160135	2113089	2568426	2958523	1600844	2318850
642	LysoPC	LysoPC(18:2/0:0)	HMDB0010386		map00564 Glycerophospholipid metabolism	1	Method 1	483213450	684560785	1268490988	937198	1021911230	675546721	758164373	530166174	578823791	329711129	830161934	846324978	1122386303	968803123	756136692	697448023	633208695	870666644	1103495603	1360359061	648869535	802515064	1025976887	919108919	910686132	1934480047	635188485	445574226	453873212	687798293	580375720	835674588	623371960	632132970	696946802	859170539	1598515261	631290009	1563069287	1035750547	915256780	722554210
643	LysoPC	LysoPC(18:3/0:0)	HMDB0010387	C04230	map00564 Glycerophospholipid metabolism	2	Method 1	4758338	11842193	10428930	937198	7106016	6209488	11654647	5223657	7542151	4229877	9320667	10188001	13983004	7068429	4147043	6588871	10068523	7854754	10468474	23724835	5245652	14081543	17461471	9486276	21312547	26263452	8534646	4109745	5388215	9887945	5881510	11071933	10079800	7020112	10848371	9439796	15479668	7838617	32093645	19800316	14641451	9042615
644	LysoPC	LysoPC(20:0/0:0)	HMDB0010390		map00564 Glycerophospholipid metabolism	2	Method 1	319603	584866	283657	937198	385081	409597	304248	694541	827425	269797	300141	454591	475745	364087	284978	299267	698539	521243	517998	476413	337357	440190	683566	383643	318402	346647	872713	297252	393974	196904	263134	546554	337964	286589	162642	635641	352477	534655	273046	294154	239221	450463
645	LysoPC	LysoPC(20:1)-LysoPC(20:1)	HMDB0010391	C04230	map00564 Glycerophospholipid metabolism	2	Method4-POS	4910086	13407162	10478030	12143057	5688912	4516907	9333224	5758108	3200038	5205999	8878690	9689963	4661630	8795533	10601834	8838981	5102145	9568765	10828157	5030637	6759319	15635106	10257347	6491169	4130782	10747807	3202880	7254538	3884923	4894210	15565219	5416554	5572985	3883837	5787581	8378900	8793244	2953857	15717226	11142654	6642173	4508836
646	LysoPC	LysoPC(20:2/0:0)	HMDB0010392		map00564 Glycerophospholipid metabolism	2	Method 1	11421310	11436429	9750933	937198	10720010	7618138	13595605	7476001	8587463	10360544	12942632	18278484	15928562	11518449	13777949	12290436	9570974	12356762	17122292	14595043	11002352	14747583	21275853	20487020	11671253	17490769	5444998	6982172	6868030	13301670	7475733	12772506	6535675	9186510	13586313	12978693	15331712	9058903	23700110	31910189	19146284	9312848
647	LysoPC	LysoPC(20:3/0:0)	HMDB0010394		map00564 Glycerophospholipid metabolism	2	Method 1	22971096	52602822	32876551	937198	35034513	20001770	19857831	13584197	38649828	36448574	62275873	99457491	85134546	81983321	70865140	52724150	29991380	29303845	41544959	165794243	31692664	82188837	74866535	44376776	39349835	81725440	17968793	21029132	16337998	36437912	72006583	43949594	24768853	36140177	32209248	88185434	98035800	52726479	59447484	121440969	38638566	40606747
648	LysoPC	LysoPC(20:4/0:0)	HMDB0010395		map00564 Glycerophospholipid metabolism	2	Method 1	95913325	189784707	807144979	937198	156023577	160481563	162410349	119261617	162398527	178002897	680033781	338609581	263300062	530340034	488862715	311273852	315297536	326587660	349460206	232964368	361846846	298088590	235623217	205414805	252904602	303258532	102381495	165822460	123364576	207290176	375115826	251497378	166941799	278148833	159806509	558059678	594006417	144103256	377559724	554167852	273394160	231770398
649	LysoPC	LysoPC(20:5/0:0)	HMDB0010397		map00564 Glycerophospholipid metabolism	2	Method 1	1573813	10872599	29454327	937198	5826649	10432029	11761553	6178554	5514829	3862203	15772632	28985532	12521759	21303678	12589143	12547376	49712394	34785734	31599049	21854625	6277996	31276223	8917082	17111180	11453723	12395979	4932102	3281222	6629985	10788360	30720202	9995499	7179355	11305234	5743768	17328562	22195079	8121701	16257389	27157569	11582635	15871806
650	LysoPC	LysoPC(22:0)-LysoPC(22:0)	HMDB0010398	C04230	map00564 Glycerophospholipid metabolism	2	Method4-POS	259923	1149759	1265276	1085922	230672	97283	599910	68497	91388	39329	663595	729328	383335	606250	617257	393005	109450	2011450	566021	1464480	137483	884136	550358	16956	269693	1244193	601949	247174	111720	110395	158401	299444	886496	110918	244344	761534	744717	112530	2072383	1174212	101197	172596
651	LysoPC	LysoPC(22:4/0:0)	HMDB0010401		map00564 Glycerophospholipid metabolism	2	Method 1	1936915	2643407	5933348	937198	3075703	2546389	3029861	2224111	3719768	5455374	5882133	4795284	5173813	6524519	7662998	4550080	2164324	4518041	2938426	3913512	5718657	3867540	6271402	2812725	6148188	5597271	2247505	3033722	2844630	4210417	5126274	5716140	2424861	3471744	3110764	7913184	5822983	2679941	7043082	4796847	3160195	3127978
652	LysoPC	LysoPC(22:5n3/0:0) + LysoPC(0:0/22:5n6)	HMDB0010402		map00564 Glycerophospholipid metabolism	2	Method 1	4317536	6286197	19201000	937198	9996873	10669982	10461857	9159880	7946429	9587125	13150717	18123572	16112373	9916089	12172413	14413859	17351409	13131303	7918015	19399079	12671523	11925107	10842998	9143398	14923095	16275178	7324679	5512937	4648090	8009683	16838409	12935348	8135757	10397374	8845628	18490041	13949492	5760308	13923706	16888755	10344306	11974265
653	LysoPC	LysoPC(22:5n6/0:0)	HMDB0010403		map00564 Glycerophospholipid metabolism	2	Method 1	2910845	1047048	12752780	937198	4570741	2757263	2250593	1891172	4068185	5492312	5535681	5522862	3496162	6080055	6297206	4638649	1178422	3708891	3111158	3152915	5993703	4027556	6876561	1756531	5728950	6257125	5052987	1774614	890019	2772352	2955066	7342141	3929197	4498154	3958943	13052700	7816946	2973746	14849166	4331150	5006026	3071346
654	LysoPC	LysoPC(22:6/0:0)	HMDB0010404		map00564 Glycerophospholipid metabolism	2	Method 1	23621001	29898547	289509868	937198	54735300	71690168	80412848	59481949	47333031	84786743	105192106	168336878	120752248	99099665	114648128	97147198	163970084	83693494	90432633	48943598	98295261	65054230	49288148	68005012	64502989	87062903	36930976	32995518	30678630	38298908	110539206	113790866	39035633	93850395	49321097	144064640	177514516	59945020	100941976	89776312	92064812	128202838
655	LysoPE	LysoPE(0:0/16:0)	HMDB0011473		Glycerophospholipid metabolism	1	Method 1	7413035	4936573	3339252	937198	5023645	6265951	11906418	5567309	5939454	3656394	7136403	8275990	5513780	5099861	6060142	4662477	4737725	4726927	3339652	2681861	5702744	7319684	15169002	9048694	13641775	10420518	4881419	3020589	4707971	4125898	7255724	12629141	6281158	8919119	2563218	5529747	9207990	4483699	10331465	5576525	10577916	11354270
656	LysoPE	LysoPE(0:0/18:0)	HMDB0011129		Glycerophospholipid metabolism	1	Method 1	5130962	4005894	2413204	937198	3037950	2867739	5313276	2904229	3949033	2541406	5024120	4228757	4286970	3929869	4101097	4159352	3483546	3984516	2556636	1647628	4288419	5642991	8336163	7820804	7150332	5895516	2020494	2022603	4419648	4367983	5158145	8069920	5899211	3661554	1960210	3596912	4616832	2378781	7872105	4052150	8208785	6162278
657	LysoPE	LysoPE(0:0/18:1)	HMDB0011476		Glycerophospholipid metabolism	1	Method 1	3850293	3115447	1988241	937198	1996048	2318412	4290936	2004048	2666335	1691427	3477205	2205818	2347616	3785645	2408602	2800957	1936856	3320817	2096779	1997172	2405294	3822176	7508471	4004039	6772155	7222004	3603877	1643055	3496118	2947979	2669806	3985643	3341776	3133841	1904319	2583730	4377490	2262304	7755651	4219322	4494292	3005379
658	LysoPE	LysoPE(0:0/18:2)	HMDB0011477		Glycerophospholipid metabolism	1	Method 1	7025122	5213799	4958192	937198	4139536	3241691	5258815	2650856	4076939	895109	4785296	2347029	6016177	3878668	3626711	3546148	2084757	5780035	3273816	5046783	2854994	6145558	12089697	7398576	14492107	21683257	7159221	2107440	6561176	6218685	2210452	3556699	4630372	3611320	3761904	4436157	7308241	4662565	13491103	7950738	8301765	3404708
659	LysoPE	LysoPE(0:0/20:3)	HMDB0011486		Glycerophospholipid metabolism	2	Method 1	395334	326264	209245	937198	175675	121325	232271	167911	354226	153321	365939	274168	462832	390898	280922	306499	154675	289762	253940	426763	176887	1050584	914597	509036	595833	930833	245261	112557	273530	358096	286297	198074	317985	166425	154167	457557	608105	114520	572822	720682	593881	218163
660	LysoPE	LysoPE(0:0/20:4)	HMDB0011487		Glycerophospholipid metabolism	1	Method 1	7331795	6106711	12733180	937198	3386645	4578701	8023998	4759048	5489806	3894498	9329214	3776636	6848569	7528468	7489806	6366348	4828786	11364041	5807859	2915316	7176121	16412017	7698235	12461266	11055558	15230095	5992067	3170206	8809166	9166055	5714027	4934836	5990354	5587007	4448111	8648876	12189032	3290946	9094565	9969056	18022999	4837191
661	LysoPE	LysoPE(0:0/22:5n3)	HMDB0011495		Glycerophospholipid metabolism	2	Method 1	549874	468913	595724	937198	430631	466094	941871	700499	458822	385238	501325	461428	836409	278174	354938	506858	501725	842374	429787	513618	679138	860454	753560	1068858	1400733	965243	728510	376187	737983	752202	585644	395694	495475	431586	304118	564751	527641	221957	792970	683675	768300	456972
662	LysoPE	LysoPE(0:0/22:5n6) + LysoPE(22:5n3/0:0)	HMDB0011494+HMDB0011525		Glycerophospholipid metabolism	2	Method 1	2090635	1792017	3436264	937198	2260293	1979523	2671427	1805482	2196180	912275	2715183	1682921	3130725	1449699	1805464	2526384	1557555	2527693	1362777	1959181	2165039	3896972	4579557	3202674	10943159	5191176	3944569	892598	2076816	2110726	2836713	1747482	2391060	1971563	1092080	3258174	2534187	1127423	5151977	2911864	2855412	2137406
663	LysoPE	LysoPE(0:0/22:6)	HMDB0011496		Glycerophospholipid metabolism	2	Method 1	5143399	3010875	15338270	937198	4004453	4269357	8192312	5470061	3660699	2928646	6862244	5560198	6740958	3881247	5713535	6128234	6067880	7898227	6432711	1722182	5787455	10504528	6722046	13603037	13830603	9423668	4557266	2677509	5765893	7012813	5703724	4321592	3758612	5264644	2087774	7150969	8799015	3475842	11516514	4746387	9349867	7035581
664	LysoPE	LysoPE(16:0/0:0)	HMDB0011503		Glycerophospholipid metabolism	1	Method 1	75921688	39631867	39960845	937198	49323536	59985463	115612969	52863220	54007711	32588404	62518969	68600923	55490356	46558753	56959061	42781521	49411861	43119093	29866110	22146419	64901205	63712360	150678563	101202325	123849721	104727010	65560223	25090673	39204824	37117769	67494593	121004501	50026578	66048699	23193369	54547671	84050767	38676630	117378860	45724219	100165915	106493219
665	LysoPE	LysoPE(16:0p/0:0)	HMDB0011152		Glycerophospholipid metabolism	2	Method 1	4902915	10085310	8545820	937198	4001790	6440257	7508742	4635295	8460206	7417703	9597507	7971057	7636547	10606464	5414421	6654925	10631103	21573046	7503294	8640207	8271915	6787752	12982872	10597229	6462771	9116697	4206116	7290394	4961713	9160468	12308960	16480969	6190840	5692061	6621081	8982141	14670648	4407587	8185213	16295377	14520395	12879427
666	LysoPE	LysoPE(17:0)	HMDB0061691		Glycerophospholipid metabolism	1	Method 1	1479692	702056	594162	937198	694168	665717	1494938	622901	631918	406785	1044967	1075890	892616	977151	960252	531751	839169	645225	536595	427956	973493	1095894	1963982	1771100	1364834	1596664	556554	433586	714380	795428	1215304	1871550	730464	587914	343470	835683	1147635	523544	1747590	912967	1952686	1139780
667	LysoPE	LysoPE(18:0/0:0)	HMDB0011130		Glycerophospholipid metabolism	1	Method 1	61801859	36488814	29588239	937198	35015793	30488770	62133772	31902567	40803408	28534005	48655005	42398662	50834180	39352621	45618238	42018021	38772755	39333246	28411705	16400104	54714681	52018087	104204352	96652801	79237194	74389128	23906394	20233311	41425924	46827031	57039163	86556326	52623780	36085107	20193413	40189660	49630656	23378548	101477252	40580499	94789534	69381171
668	LysoPE	LysoPE(18:0p/0:0)	HMDB0240598		Glycerophospholipid metabolism	1	Method 1	3684742	6065700	8007557	937198	2763253	3183735	5034738	2963529	3780255	3376507	6145753	4187670	5032517	8494079	3967408	4302299	7584961	15228676	5765659	2999653	4934376	8610704	7999085	6479589	3681218	5324286	2455874	3563023	2562196	5430586	6678665	15948499	3558867	2570262	4284180	5836379	10088882	2604665	7342370	9261534	13237048	7340675
669	LysoPE	LysoPE(18:1/0:0)	HMDB0011506		Glycerophospholipid metabolism	1	Method 1	32719007	22085793	16349693	937198	17631866	17088264	35860436	14310429	20625511	11440225	26593040	17200974	17183503	30466432	19264723	19650720	15021613	23415667	15187828	14058385	19184797	28455022	75575501	35331254	66338664	68818207	39268106	10812900	24751388	20525792	22057533	33497676	22824787	23672301	12992489	19217780	32612757	17439986	78347580	26633325	34547386	23997656
670	LysoPE	LysoPE(18:1p/0:0)	HMDB0240599		Glycerophospholipid metabolism	1	Method 1	2390552	5515484	4407774	937198	2125547	3190169	3371327	1917330	3866113	3411703	4459033	3502025	2756354	5700931	2681953	3657166	4810362	11101413	4060837	3611851	4261376	3469572	6701460	4874374	2374071	4179804	2393465	3107824	2099172	4186803	6584384	10926864	3216622	3154323	3916619	3520106	4975346	2188825	4458345	8230658	8848380	4892554
671	LysoPE	LysoPE(18:2/0:0)	HMDB0011507		Glycerophospholipid metabolism	1	Method 1	48429795	36224782	38543237	937198	34268040	22311644	33307389	14340854	29950474	4396888	34934947	16465826	38529384	27737391	27705554	25650205	12080726	32837896	19770169	33914583	17668460	39506324	100594124	57040341	119587141	161639445	72637677	13042167	45371852	41112812	15717539	22462548	29068426	25624976	19759077	30264492	49955230	33307334	118204368	47607667	44162453	24622508
672	LysoPE	LysoPE(20:3/0:0)	HMDB0011516		Glycerophospholipid metabolism	2	Method 1	2173941	2264554	1112553	937198	1169814	664455	723088	366095	1915783	609516	2717241	1538702	2229256	2429822	2003331	1864471	748169	1240990	1327818	2601626	949033	5761657	6194501	2676093	4540761	6726794	1655564	623803	1175202	1917269	1773210	1152565	1584735	1410925	792879	2581956	3139933	1515966	4375611	4175014	2095392	1364407
673	LysoPE	LysoPE(20:4/0:0)	HMDB0011517		Glycerophospholipid metabolism	1	Method 1	28863268	28895951	67340291	937198	22434584	19413872	25039094	11952613	28464420	8538106	50807998	16376138	24046485	41623818	50051376	35347444	15758308	37778022	20780294	10978579	25261565	59469546	50350344	52008904	82605004	77883480	36477820	11888310	35308345	36107703	26454594	18782945	25335970	34469733	14738426	41897677	49180566	14734830	66877457	36743855	42137305	25944936
674	LysoPE	LysoPE(22:5n6/0:0)	HMDB0011524		Glycerophospholipid metabolism	2	Method 1	2386490	517388	3814736	937198	1661569	638987	740004	539229	1504995	421550	1724969	691461	957166	986538	1286320	1384559	227017	1241103	784394	571032	1335490	2092596	3760131	982180	8016349	3089791	2372268	383996	875406	1192303	890341	1236939	1013860	1074275	496189	3044039	1849857	654321	3774000	1110423	1391225	1001780
675	LysoPE	LysoPE(22:6/0:0)	HMDB0011526		Glycerophospholipid metabolism	2	Method 1	26318407	15513110	108996935	937198	26182375	21215097	30481067	19084275	21714062	7994459	44925323	29682099	33831733	24841644	36580591	39225035	28169292	31649251	30694777	7968312	22808514	52856483	46767495	58636931	110654383	58692508	37542627	7704700	25720648	35511309	33133149	23187869	17033453	34459537	8022888	41192972	55447269	20128743	81366423	24543328	36214167	43092774
676	LysoPI	LysoPI(0:0/18:0)	HMDB0061704		Glycerophospholipid metabolism	1	Method 2	671449	755519	1070366	937198	310153	375111	892736	829072	662429	639458	747078	948175	587490	654867	1020794	655989	699302	971661	681144	441688	1264119	869463	978732	750866	464839	531215	461117	764499	1896767	882435	1003127	1029563	909617	1079244	271579	607526	614866	673805	1531891	744281	1036874	611283
677	LysoPI	LysoPI(0:0/18:2)	IPT-NM043		Glycerophospholipid metabolism	1	Method 2	1420550	1377202	3186364	937198	566156	2001106	775271	1010850	970065	366922	808612	516909	993773	421521	662886	555241	512444	1753260	491764	1004114	1109151	874289	944772	536674	669109	1408607	361008	1063285	2799773	1020660	396478	803176	527520	650100	722950	553429	1203780	475023	1330494	1269707	1404690	558327
678	LysoPI	LysoPI(0:0/20:4)	IPT-NM042		Glycerophospholipid metabolism	1	Method 2	1559814	1588914	3093455	937198	724914	2326763	1869021	2249927	1153781	638488	1083844	1285814	962248	1163552	1622588	1722751	1154653	1729203	508851	893853	1626240	1113608	1241174	1527827	1953945	1253421	158098	1628865	4882692	2136745	1392413	858114	1268333	960398	946115	975970	1795273	901106	1691996	1386376	1153409	610631
679	LysoPI	LysoPI(16:0/0:0)	HMDB0061695		Glycerophospholipid metabolism	1	Method 2	1706795	4746525	2648996	937198	1251587	1661277	1839837	2046011	2007105	2578325	1576380	3743719	2696193	1506879	1785362	2741448	1927510	3383911	1739931	2491126	2314952	2422316	4393765	1219614	1742781	2181563	1200196	3223767	7586692	3128117	2195826	2223296	1943257	2967076	1692566	2459674	2278726	2425431	3704216	2126021	2932327	1790372
680	LysoPI	LysoPI(18:0/0:0)	HMDB0240261		Glycerophospholipid metabolism	1	Method 2	7113239	15726426	20250387	937198	5601535	9051664	11376151	9830958	7518294	8155302	11433003	21448298	11516637	7601807	12952238	9362386	12211398	18754251	11045620	6146004	17209398	10850960	12778204	8093819	9748943	9827105	6197468	19597429	43562247	20428705	13530021	11582929	16843526	16950941	8513449	12167062	9554362	9124296	20815686	12090419	15242800	7325499
681	LysoPI	LysoPI(18:1)	HMDB0061693		Glycerophospholipid metabolism	1	Method 2	3560515	4277470	9773256	937198	1582347	7914926	4880790	5327386	3591303	3278445	3385119	3343721	3623259	4623978	2109696	3758140	3695037	8578896	1739893	2021669	4627869	4263884	6258907	3489694	4289782	5541408	2678498	6796323	30848910	8998537	3914294	4344306	4189900	2602276	4020752	4037300	3889585	3371169	8356797	2965771	5201582	3513458
682	LysoPI	LysoPI(18:2/0:0)	HMDB0240597		Glycerophospholipid metabolism	1	Method 2	11523631	11979956	33553248	937198	7079376	22323246	12379114	14733658	10615264	4378469	9361176	7801335	13820170	6255591	5941626	7568119	9489267	20161324	6513334	7476871	11590154	8946415	10250822	9554360	13545534	15127251	5546031	12610081	59801019	18471633	7442847	8804214	7289826	6176273	11432724	9322380	10462067	10145666	28796471	10052165	14739076	9852383
683	LysoPI	LysoPI(20:3)	LMGP06050021		Glycerophospholipid metabolism	1	Method 2	2185810	1910708	1970576	937198	903333	2520986	1518110	1583971	1288056	525978	1495555	1752716	2792626	1197597	1221191	1025207	1566788	1611329	1113863	2170309	1259426	1999425	2982158	1674817	1754081	2966613	633322	1762635	6520820	2639817	2014060	823232	1520592	667386	1275079	1932756	1814886	1793720	3453744	3734112	910896	1057112
684	LysoPI	LysoPI(20:4/0:0)	HMDB0061690		Glycerophospholipid metabolism	1	Method 2	16814720	17519775	48895230	937198	10889117	36350877	24694732	24874835	14259911	7389469	20210367	15230707	19176611	18615598	17132238	21963988	20732694	29768906	13236565	10249677	23757253	18624327	22011621	17974753	19920681	20023232	10337514	25649818	93321578	34969483	25458481	12763281	14572592	10924967	14626740	20279909	21510187	14835510	37861882	20306466	13921316	13546531
685	Microbial metabolite	3-Hydroxyhippuric acid	HMDB0006116		Dietary Polyphenols and Flavonoids Metabolism	1	Method 2	1912200	826	86068	937198	8418	468715	881866	702214	13833	53672	13743	113452	63838	61187	38152	33929	80374	84127	826	159347	180488	1102676	3203720	2034260	1710716	4411653	37865873	3979534	8491375	5039609	77670	9451	210009	826	34545	602197	14245	1439552	771833	826	18675	1054842
686	Microbial metabolite	3-indoxyl sulfate	HMDB0000682		Tryptophan metabolism, cardiotoxin&uremic toxin	1	Method 2	3649207307	132818	40824008	937198	58986049	90198349	59229675	14822599	127859129	460793	69530768	42522932	28639291	87053273	106939965	60623870	66472852	451359023	10919484	29879241	71355079	2555094885	1156410365	469084396	1004125149	2170179926	42169885	59389596	55865006	145007725	40056202	19762657	76294451	19695686	307370855	495619607	65146748	1325682808	402685123	485921826	76348356	172062902
687	Microbial metabolite	4-ethylphenyl sulfate	HMDB0062551		Phenolic acid metabolism	2	Method 2	1757127393	249098	680231	937198	1561241	8838861	3616028	1082072	38706716	41404	9558226	2156786	623021	4199817	17449239	512278	1627839	12415701	139057	1697601	1825739	2222949	4618096	2885026	3389385	1757887903	29682707	1286241	8459438	13128913	1195973	907839	763755	338914	43339270	32573534	34136455	15952795	556027	9104537	3087234	807362
688	Microbial metabolite	5-hydroxyindole sulfate	IPT-NM072		Tryptophan metabolism	2	Method 2	145954078	6331	1507764	937198	1596010	3488251	2115301	535127	7461771	6331	3092515	1573591	855310	3380809	4072055	2372621	3327601	19111078	371948	1153078	3628316	68147701	32858764	20883120	26305540	73378130	1445499	1243424	1412062	3365938	1551681	866870	3887946	592155	13242401	25188829	2787125	46588308	11188002	18030149	3283484	7185388
689	Microbial metabolite	6-hydroxyindole sulfate	HMDB0240651		Tryptophan metabolism	2	Method 2	3643451	8066	163359	937198	162410	566771	508695	104709	708807	8066	585473	567258	197889	588518	438388	136696	364191	6549142	84180	138132	677636	1476405	254162	1898163	715751	6007158	8066	28419	87013	321264	129309	95930	425078	185651	3573712	621641	261100	2247900	111892	2276359	862316	1219848
690	Microbial metabolite	7-hydroxyindole sulfate	HMDB0240659		Tryptophan metabolism	2	Method 2	147259	9	9	937198	9	1970	9	2449	9	9	5254	9	9	11187	9	2307	45405	9975	9	9	9	81976	241928	55927	9	25593	9	9	9	9	9	9	9	9	15248	36444	9	36815	9	2050	9	9
691	Microbial metabolite	Betaine	HMDB0000043	C00719	map00260 Glycine, serine and threonine metabolism	1	Method 1	1957866750	2659500718	3143765037	937198	1592513498	2261467645	2118805728	2584345463	2598806776	3194398417	4915348364	3242401816	2518248693	4206920006	3248962831	2123695893	2804622280	2426707123	3143788986	3768331599	3833822015	1357663264	1885035061	2603615907	3331286925	1680153144	4412164283	2245041877	2450906940	2575716963	3352077476	2641844571	2741412441	2234212204	4147684277	2164261314	3315453653	1383572946	1722770141	3031708709	2694100756	2112662864
692	Microbial metabolite	Enterolactone sulfate	HMDB0240506		Sulfated mammalian lignan	2A	Method 2	20252636	10	2960062	937198	10	290938	280542	5317	5472	10	2221906	10	10	116514	10	10	140862	8714704	10	10	1423909	5549358	10	643181	21028	9729169	10	10	286558	21107	10	3215	44327	10	85923	3212642	8161	82471	10	354105	5508870	15949
693	Microbial metabolite	Hippuric acid	HMDB0000714	C01586	map00360 Phenylalanine metabolism	1	Method 2	10185433750	1494892	35892797	937198	3740614	16943151	21630191	7143292	33119534	2027802	191169472	316555300	27327881	242400188	26529825	11435747	122135843	125697632	4545706	46645763	439818996	11657985894	865612362	1145865601	543028136	6214393280	912258390	3235571035	1283475771	167979003	73373219	73637537	210136039	5240725	154072568	1183340397	117505967	292070200	511528644	472061428	254641846	29798949
694	Microbial metabolite	Hydrocinnamic acid	HMDB0000764	C05629	map00360 Phenylalanine metabolism	1	Method 2	74591	119957	736029	937198	59814	121525	157729	42830	217234	58387	948175	1620549	356292	537849	185979	47788	786771	525140	173917	143923	325503	56207	103879	706130	147842	401831	29589	246125	262897	46562	819134	190165	730249	100833	715417	177912	1994672	217160	38140	2737663	1073074	318387
695	Microbial metabolite	Indole-3-carboxaldehyde	HMDB0029737	C08493	Tryptophan metabolism	1	Method 1	6583998	3175130	6701767	937198	2666902	5448763	3083216	2761415	2244196	2184733	4844930	6379391	2593633	3393651	4929401	3993577	4929241	5070580	1009143	2795725	3343516	5385288	7484390	1788841	4108963	4872098	6919370	6539354	22309512	12632676	2251135	1805222	4048766	3078528	4482406	3214996	5513315	5990894	2077793	6355448	3952970	3980467
696	Microbial metabolite	Indole-3-methyl acetate	HMDB0029738		Catabolite of tryptophan by gut microbiota	1	Method 2	5399720	46991	207267	937198	223957	401526	348289	997705	312802	141271	381092	80154	227833	310205	259755	566779	355258	893477	187025	361338	728889	11381761	7071645	1430634	192231	3457407	959626	826770	809658	433128	299453	85497	465969	307592	597007	856268	136206	3487724	409273	401583	210293	456271
697	Microbial metabolite	Indole-3-propionic acid	HMDB0002302		Tryptophan metabolism, Catabolite of Tryptophan by gut microbiota	1	Method 1	5408352	88955	6083242	937198	317635	2859184	2247244	971204	7899762	52307483	60494512	4828145	13300011	3905506	3923045	2177296	5000690	16905044	2479490	9748026	252207591	20779273	39800	40382337	537418	16876127	5266337	108934	13504018	17682939	12866957	1885895	14601514	479483	36647273	9420735	7273229	112280	384783	28322356	51607553	45554460
698	Microbial metabolite	Indole-3-pyruvic acid	HMDB0060484	C00331	map00380 Tryptophan metabolism	1	Method 2	269078	12685	107156	937198	20377	55914	55649	50003	16189	6546	20954	12633	29401	25380	6790	10587	11781	43164	9223	8839	8185	48490	163356	35417	2298135	42112	6178	21662	261610	567116	46009	7470	33408	15523	51620	20860	26383	81069	37577	139879	8264	24468
699	Microbial metabolite	Indoleacetic acid	HMDB0000197	C00954	map00380 Tryptophan metabolism	1	Method 1	70954914	2877024	19329785	937198	13845170	56453790	36187325	27248311	22246237	1201873	22464858	11364111	11370502	17392628	20238293	75558316	26984340	139948234	6712835	33443761	18461519	72209337	36351046	54881627	19341225	61598343	25673549	32975649	39009925	35438892	11178173	4377465	80354405	19704752	53695402	66677687	10264242	139962105	7264496	16714624	16902801	28333035
700	Microbial metabolite	N,N,N-trimethyl-5-aminovaleric acid	HMDB0240732		Lysine metabolism, Trimethyllysine metabolite by microbial Efaecalis	2	Method 1	244123246	45271081	239154439	937198	240951378	460693917	383059787	328729471	140095920	212292573	246069319	141052152	95671133	403048042	370305256	253886843	152384052	348985318	166921458	114649541	180992329	183733211	60991177	138698736	16299080	159728203	33743934	382056840	177688284	278351713	155820238	252587693	43318483	219496550	101233743	438891505	258974727	47374726	192926567	53484250	145135578	164153954
701	Microbial metabolite	p-Cresol glucuronide	HMDB0011686		Tyrosine metabolite by anaerobic intestinal bacteria	1	Method 2	157294816	745	1870466	937198	2168	2044727	1256905	114088	25284741	3465	11464547	500138	982004	2200454	3691590	4988166	4215593	75114344	51009	63120	1908176	505884288	3869893	130478844	56438	191302896	1583957	332077	44097	46422	722618	591929	5632381	145085	15609978	57486660	2120029	11539316	150226	1877169	4590413	1104170
702	Microbial metabolite	p-Cresol sulfate	HMDB0011635		Bnzoate Metabolism, Uremic toxin	1	Method 2	18041442788	8925224	1749862719	937198	6754936	2820844982	1694978146	305019380	7883874964	2571359	5844158731	1003082989	830493262	2411735623	3854000539	3514182168	3240036351	8271989213	137226169	117612749	1513051579	12380084280	259092899	10390157021	61139455	14308138811	310006646	241247588	253046600	171450943	763183470	496607448	4640319281	404862631	8236509905	12234049925	2485740799	3494706006	24792969	2508352247	3864130783	521989811
703	Microbial metabolite	Phenylacetylglutamine	HMDB0006344	C04148	map00360 Phenylalanine metabolism	1	Method 1	5935873822	17398714	143271069	937198	39243873	292297684	250987014	89018356	638408649	4221515	445651019	66092711	57469729	128239085	221711462	264931635	203571018	1990935380	14721868	47077791	121646646	8242733574	3429043575	1615242401	450085375	4695848767	337520626	624722329	232073686	586603516	70969420	66059131	295297128	29675356	622846308	1629591287	153662707	2081859052	518939818	344571316	339854260	351931659
704	Microbial metabolite	Phenylpropionylglycine	HMDB0000860		Endogenous N-acyl amide, Acylated glycine	1	Method 1	331772	4006	8724	937198	4442	112633	47186	64947	40698	7232	35640	6753	33649	10086	112561	11328	4978	7209	18003	20425	11615	598480	195147	213695	27227	157124	556681	20783	12119	4675	8430	25049	28739	191827	12048	24222	5776	13664	840696	5312	47725	19046
705	Microbial metabolite	Salicyluric acid	HMDB0000840	C07588	Dietary Salicylate Metabolism	1	Method 2	2412280014	78750	279015	937198	848115436	21353232	2350425	64664751	1127512330	13523772	616491101	1749369	1260891386	10395713	272265154	418911664	759057450	915919	691274	892363	4988662	24382664	1206750242	1753678297	2801225259	30248115	1193102	5917873	5193135	3539762	339727320	172900339	585365654	33406	720498103	4448098	347778	10623838	7145498	2931782	260593676	7088653
706	Microbial metabolite	Trimethylamine N-oxide	HMDB0000925	C01104	map00680 Methane metabolism	1	Method 1	666014118	142102	9333328	937198	60663758	53294778	55704648	29098092	99963252	75230	101781166	53939007	28789276	125082302	399667053	5895121	73643156	253518572	2190501	4935203	50416836	1107695890	39070088	446800554	136069968	914649560	11938993	9791219	1114499	1203766	28173225	48707605	93246960	35912818	217922466	281480689	77017096	476256754	83787621	170275446	202430550	50211448
707	Organic acid	2,3-Dihydroxy-5-methylthio-4-pentenoic acid	HMDB0240388		Methionine salvage pathway	3	Method 2	161118633	5593142	15492446	937198	4209190	48553125	26516279	17579893	13032131	10655327	13171080	8596528	11432944	9403501	14987416	12829007	12240191	15658658	3985489	7798502	54426237	155614357	79677279	136296656	25230764	118829288	163371624	6335113	2274725	20440867	9375911	21259379	14532406	8411508	36550696	48426353	4989686	71210778	66988798	15521796	18975831	24536990
708	Organic acid	2,3-Dihydroxy-isovaleric acid	HMDB0012141	C04272	map00290 Valine, leucine and isoleucine biosynthesis	1	Method 3	132405013	432596	685496	937198	1168765	2066871	3207531	1576631	1829723	115741	5042975	1204842	352413	2161422	908320	2101926	486921	12023310	223464	850247	5317472	296474156	32480848	34043115	2141307	98704000	118948603	4994707	950694	1759309	471690	2230401	1431509	500082	4370689	81287015	1001618	24258855	27732824	4969453	1925726	1715515
709	Organic acid	2,4-Dihydroxybutyric acid	HMDB0000360		Short Chain Fatty Acid, Dihydroxy	1	Method 3	723658801	192749552	285677728	937198	107570858	147525699	59733157	95068300	290406225	151660956	547704228	252131616	345388136	165802763	198198694	159329863	151969197	397349562	95368610	140736661	357490803	75411962	433718220	63009330	444796893	448401115	169436372	391897246	395544823	450388703	139757221	197251170	211962110	126298514	243423994	84639578	287157874	209264689	95568562	136851030	207227998	112129211
710	Organic acid	2-Hydroxy-3-methylbutyric acid	HMDB0000407		Leucine, Isoleucine and Valine Metabolism	1	Method 3	199670664	611342041	485676978	937198	426601107	1163831446	912104975	1346098692	477659118	636230948	783494699	166463338	324282452	602123447	679046272	655690684	456654458	454976918	623515454	348742341	714368811	304357275	745090556	604472144	169022086	489874275	4646735644	438033089	158326947	267072533	457110116	464397706	826462855	296438125	546904405	221131400	502089697	551523009	526065218	329033320	405024471	647218059
711	Organic acid	2-Hydroxy-3-methylpentanoic acid	HMDB0000317		Isoleucine metabolism	1	Method 2	2366650	4572241	4522584	937198	4476430	7533888	7771548	10836306	5573957	6082378	5423807	1407814	2323354	5336212	3394274	2705099	4420127	7821290	3584624	1775805	7916852	4191045	5370417	4324789	44460146	4075183	14244989	12153246	9600061	11953497	4286433	4508921	4823797	1550511	6476313	4349003	2639161	5406270	6434563	2597149	5645747	3976849
712	Organic acid	2-Hydroxyadipic acid	HMDB0000321	C02360	Medium Chain Fatty Acid, Dicarboxylic acid	1	Method 3	11801819	320432	6999501	937198	2322550	1463914	1139821	1297508	1672012	942000	1618939	642483	2109361	567231	1066831	1536028	718934	1145154	976640	354522	2788986	15086813	10240529	13577879	4113518	26986708	5990314	17803797	4755721	6517217	463865	1363583	3319121	250161	3219291	4133459	722948	10127395	25255061	658018	989861	3241802
713	Organic acid	2-Hydroxybutyric acid	HMDB0000008	C05984	map00640 Propanoate metabolism	1	Method 3	158831474	304827814	557224278	937198	113900346	859637127	900822593	967819716	257487976	688032663	607265525	271907001	316349938	331449028	286326454	190162981	464714776	395868023	227976301	145287397	1199170857	104086695	98047114	253828826	131692436	195636133	541491708	510217863	234897176	644898522	307027540	771902421	404601429	398308665	395572047	204340624	402022284	244712260	233550958	257685583	507356191	307361782
714	Organic acid	2-Hydroxyglutaric acid	HMDB0000694	C03196	map00310 Lysine degradation	1	Method 2	75291511	95988432	118127468	937198	49722470	86307915	74300683	64336490	69119546	221492035	55053046	119002961	55678536	55050757	53038218	60536883	70818117	123767108	27859165	36680696	63413603	174254000	147048592	78630181	94838202	103798273	117444335	151543055	82522087	73762374	65355720	100675923	112091173	26999418	65875568	54304234	26212009	145167672	117121720	47847081	163907168	61216188
715	Organic acid	2-Ketobutyric acid	HMDB0000005	C00109	map00260 Glycine, serine and threonine metabolism	1	Method 3	12360082	50560665	170843350	937198	6408848	124515390	112046206	117265842	37285991	135734772	175432459	98490981	59695155	33561230	65694748	11759803	51285421	48980946	7907038	17048481	183505754	10027721	10884963	10096549	32012061	10513177	43633602	36452115	50512393	175544004	54780171	120247101	74545712	13618200	95440355	12204902	54360540	54225747	19166584	21310765	93878984	34569572
716	Organic acid	2-Ketoglutaramic acid	HMDB0001552	C00940	map00250 Alanine, aspartate and glutamate metabolism	2	Method 3	484460719	38011396	89226930	937198	50802557	47491211	20455547	37926551	79666221	40982011	79722840	49198976	63923080	40466682	53640838	59386081	35886168	63132755	22923475	39474155	67151750	90805055	121529549	59496706	28117683	101398033	64301862	54433872	108848645	86484178	60303307	56370619	37885956	22673113	62492113	71492499	91711808	125934781	52110176	36743412	34134979	45293129
717	Organic acid	2-Methylcitric acid	HMDB0000379		Propionate Metabolism	2	Method 2	156286726	37888332	28284792	937198	54129771	48251840	43689640	34555815	24837287	31044906	23503564	24402063	31498450	35964471	34938576	32861770	21924410	61315420	16951580	24724301	41180457	168490920	58179379	92839503	14856445	113153603	104848051	51436897	16128047	27737455	31990166	25260460	29017364	26564205	49027715	82496294	14370178	59868422	125010318	48807190	30718394	34239298
718	Organic acid	2-O-Methylascorbic acid	HMDB0240294		Ascorbic acid metabolism	2	Method 2	85630912	25589893	93676949	937198	26346170	92212000	91218845	61750646	28081138	50534479	67739639	74840982	30658109	50522790	61310285	37502421	33092622	56232416	20664225	47422061	117785591	128735245	21533634	235724861	11769521	242458102	24589953	51254438	8880097	33514383	45223501	86032573	85255329	42717248	66826224	117079754	22594913	47768245	56552509	62167038	66659244	104182759
719	Organic acid	3,4-Dihydroxybutyric acid	HMDB0000337		Marker of Aldehyde Dehydrogenase Deficiency	1	Method 3	998324	1150948	1000943	937198	655819	613506	696984	264449	330385	351205	1054559	754022	421745	446603	463528	1374496	520290	40259	507497	280918	1384757	1502856	2135758	2083371	320875	732862	56403	1171145	21792	413501	362390	549156	848528	882596	1868323	780523	501972	295478	241230	477700	996505	835741
720	Organic acid	3-Carboxy-4-methyl-5-pentyl-2-furanpropanoic acid	HMDB0061643		CMPF analogue, uremic toxin	2	Method 2	533441655	17924504	102210779	937198	35897995	60055764	58569174	40193420	37409803	4535535	103904449	56011376	12127064	56755135	51085015	43982398	197530645	144876098	20224737	104790354	73052082	450862489	103162224	273325588	395042629	414990263	195624416	80598637	189277595	166339677	135374716	43144109	51151290	50800447	70239886	437620434	37725480	368556299	203718080	121275629	169496335	69830371
721	Organic acid	3-Carboxy-4-methyl-5-propyl-2-furanpropionic acid (CMPF)	HMDB0061112		Potent uremic toxin assosiated with chronic kidney diseases	1	Method 1	13109954	1427926	13734778	937198	2917381	8111459	9261362	8454434	1479644	28786	13347384	5619482	3116205	4580295	4423518	1613666	18591208	7185532	1895848	2115618	798642	59033428	7097447	10447571	24708830	12472291	10076241	9445171	11169104	10079368	12348023	2847978	2754863	647944	880294	5405628	4268658	47729949	3627954	739015	1311300	9413830
722	Organic acid	3-Hydroxy-3-methylbutyric acid	HMDB0000754		Leucine, Isoleucine and Valine Metabolism	1	Method 3	48145564	42593402	57230903	937198	36637564	86780047	61558575	52082679	55548688	133122131	88647991	26029641	54534152	74798681	120235110	116234675	58787109	49209446	19654266	56675822	158254474	7270176	57713321	50864410	22795312	45829990	169584531	33722022	33236836	57333217	45573241	56468827	170376071	15835669	125627547	34585362	42876656	32628755	99547213	29383855	28943342	61595511
723	Organic acid	3-Hydroxybutyric acid	HMDB0000011	C01089	map00072 Synthesis and degradation of ketone bodies	1	Method 3	73498163	54158614	1672453012	937198	101413587	392643752	756823256	1559552565	351680322	934773920	674282040	135941379	156592708	547490343	959531077	344566216	586339394	252118311	1178132305	73876160	2293317973	91882420	7754995	737669076	306976175	147389252	1578430413	192324690	35047243	40331570	226375939	788793273	446822373	648011932	162148337	469648817	455495525	184178569	947199749	42433791	405483503	456005028
724	Organic acid	3-Hydroxymethylglutaric acid	HMDB0000355	C03761	Leucine, Isoleucine and Valine Metabolism	1	Method 3	195989969	1620052	7384206	937198	3562139	6689543	5170808	7441553	4978847	1870213	9295748	4133070	4193710	5427653	4296563	6380280	6063281	12403862	1259174	4493986	5733503	104908981	29210671	34732665	10904159	59565832	90406747	13114993	5589214	18938392	8630684	7043535	2556361	2546242	5209850	30975706	4347639	45340154	26686028	4096213	3004591	5400160
725	Organic acid	3-Methyl-2-oxovaleric acid	HMDB0000491	C03465	Leucine, Isoleucine and Valine Metabolism	1	Method 2	3518858	26315306	50281781	937198	9369079	39136173	28499324	35355483	14515990	31055311	63068982	8920213	3713421	25012350	26440052	12458651	33882769	21600975	8423486	8243625	61348798	11944282	7830254	6223463	11202873	13878948	33765832	19112577	20345823	31039379	37523183	23163680	17037532	22031040	50572906	13872568	24219295	6716322	14265570	19242384	23215978	13523899
726	Organic acid	4-Deoxyerythronic acid	HMDB0000498		Short Chain Fatty Acid, Dihydroxy	2	Method 3	23861954	10257447	519587	937198	8917943	9644736	21484145	24703633	3502799	1111151	6218989	6407261	3016444	4649052	7038359	4973131	970914	6210294	3931600	8525933	7604803	12861256	34884423	13812083	25200409	43628042	134350284	8584281	2873570	1759577	3062806	2010180	6638558	3955148	2811960	8123715	5620618	14854968	3487251	2550743	2446451	5053051
727	Organic acid	4-Deoxythreonic acid	HMDB0002453		Short Chain Fatty Acid, Dihydroxy	2	Method 3	125517994	13988008	46454569	937198	19755538	145730540	86854146	78593697	27844018	96806752	133974511	21647497	21846047	61288636	58243637	16426837	35665699	41949606	18624820	15629081	120246352	93329365	47111798	197455471	22657271	221780287	110958938	47481310	5664288	24313633	62804076	68953833	50094363	35931440	42462578	56141932	19068259	88612843	28197244	56407350	21093083	38851637
728	Organic acid	4-Methyl-2-oxovaleric acid	HMDB0000695	C00233	map00280 Valine, leucine and isoleucine degradation	1	Method 2	10936322	50275522	73911509	937198	16300180	68572146	47866215	75224263	33978884	50315611	110303735	57068675	20804885	57564211	42808727	31645501	69802541	49188664	31614313	47283716	103281786	15043173	13542028	7423970	37234306	14622120	34162572	31254992	57262183	74789679	67025160	62156241	51966905	56492326	63853785	29978598	75598138	25602384	26027394	49708257	51441501	44061979
729	Organic acid	alpha-Aminobutyric acid	HMDB0000452	C02356	map00270 Cysteine and methionine metabolism	1	Method 3	10488588	1376549	1837689	937198	516726	3591447	1838698	3321995	607975	3072201	1904103	1077834	466252	1313386	1726875	1317079	1064400	745924	1146511	320892	1920180	381943	2244981	3137309	645450	6893098	12037228	26720714	3510113	10190793	1360950	1768548	715556	1356320	881677	3750909	3044259	1395447	20333697	1057536	838821	907637
730	Organic acid	alpha-Ketoisovaleric acid	HMDB0000019	C00141	map00280 Valine, leucine and isoleucine degradation	1	Method 3	418951834	468398400	800088592	937198	280871441	862964302	696647093	548662890	588599918	756349622	994051699	881858224	587235946	610694285	553422309	417919149	623745024	654382184	328387163	535861835	1550643022	406202408	531004902	344315596	446332279	457592221	651888765	554501265	335478126	806055034	715697461	627109750	587314896	559083417	630956299	494969853	721571339	591952225	474655239	500696599	553560551	529972950
731	Organic acid	cis-Aconitic acid	HMDB0000072	C00417	map00020 Citrate cycle (TCA cycle)	1	Method 3	126679564	3212443	26940836	937198	12035342	19244829	14898753	19042236	13583657	5556287	15104640	11456120	22502935	11669103	9467633	21769756	8622226	52519796	11912082	6927040	19648873	101786217	31149109	62812441	1056449405	104098645	40576282	685946471	1173477867	558330790	19305145	11683946	8320104	3345654	11468492	61490071	11284167	35385183	22391286	5251365	12997460	15799632
732	Organic acid	Citric acid	HMDB0000094	C00158	map00020 Citrate cycle (TCA cycle)	1	Method 2	2374507270	815386155	2592348664	937198	2202906528	3393225706	2882520158	2637407171	2510358002	1167258652	1320649484	1311715896	2277297585	2661763294	3296782082	1332607485	2135227545	4240020536	2313411225	685135504	2241920132	1283454175	1822772198	1675603256	27659074345	1517514210	1405876615	13181215551	24225682601	12304439351	1258052505	1489448728	1352133981	725250599	2456377377	2739933914	1688912934	2427595676	1402557026	1181884974	2585561324	2500491095
733	Organic acid	Fumaric acid	HMDB0000134	C00122	map00020 Citrate cycle (TCA cycle)	1	Method 3	1473590	627332	2402834	937198	789699	1052973	991208	501358	1170448	678287	1085249	1263895	911564	1324413	809793	938391	779610	1622249	451372	683212	2385505	1398683	775386	979608	5325134	1029905	1243791	15785315	6973444	9606316	1019740	3467683	688969	444849	796262	1247203	727531	1165304	1191686	943609	1249448	539713
734	Organic acid	gamma-Aminobutyric acid	HMDB0000112	C00334	map00250 Alanine, aspartate and glutamate metabolism	1	Method 3	2511918	18432	206262	937198	30918	106994	41447	112729	22753	29196	99348	109524	44207	116410	200582	157398	67487	116738	89756	30413	28496	14134	207040	309506	29463	596635	991604	1524674	836615	442728	111263	86031	41424	93687	48239	313712	255371	197524	708628	30482	47606	89020
735	Organic acid	Glutaric acid	HMDB0000661	C00489	map00071 Fatty acid degradation	1	Method 2	65749108	16821021	26564148	937198	15443734	14783886	12460098	10340909	28434555	44469820	58551002	21643179	28611939	13420495	17777586	8626102	14040318	42893531	18518343	8307530	35659738	31187071	21030782	18380484	21141193	28899112	22460556	28320846	30705699	16147655	7000311	9722213	25704867	13813092	21728020	13932114	12110660	24166450	20729250	13091617	22701739	6932304
736	Organic acid	Glyceric acid	HMDB0000139	C00258	map00030 Pentose phosphate pathway	1	Method 3	19005123	19951695	17263202	937198	12456638	23451891	23432561	15287114	19267131	32404096	18828075	24039302	27644596	16918026	16435717	17631360	16032514	33709772	14202050	27704388	26175831	14200718	23817813	16297923	18597746	32472365	25918894	129414863	42366788	35738666	19919565	30593706	15366332	23963746	20214911	17155940	15742195	17312891	14618950	15342964	17632879	18093994
737	Organic acid	Glyoxylic acid	HMDB0000119	C00048	map00230 Purine metabolism	1	Method 3	6056280	2298068	3222431	937198	2256237	2204045	1773450	1929107	3202949	2334386	4527878	2640119	3998927	2397210	2480088	2369920	2134910	3812021	2146654	2346721	3439028	1927855	5714627	2162851	6011008	4596747	2627701	5615697	4398226	6741826	2344359	2771426	2498436	2134565	2804739	2207823	3670386	3025871	1813169	2223183	2693235	2209762
738	Organic acid	Hydroxy-CMPF	CHEBI:169118		Hydroxylated transformation of CMPF, a uremic toxin	2A	Method 2	15654111	45475056	59508915	937198	4391330	28217581	23516341	19660236	9160738	410062	42224122	42615836	48749581	14794752	20101707	8403649	80903303	16691139	13035823	10579055	8110884	111899211	6332391	18915247	23017530	23839804	27539188	11288952	18365918	16636286	7282464	37757056	8318568	3205373	12884687	13404482	26845726	45201589	8536891	10597776	3090556	59489211
739	Organic acid	Hydroxyisocaproic acid	HMDB0000746		Leucine metabolism	1	Method 2	2328893	4499296	4450431	937198	4405014	7413693	7647561	10663425	5485030	5985340	5337276	1385354	2286287	5251078	3340122	2661942	4349609	7696510	3527436	1747474	7790548	4124181	5284738	4255792	43750833	4010168	14017725	11959354	9446903	11762792	4218048	4436986	4746838	1525774	6372991	4279619	2597056	5320019	6331907	2555714	5555676	3913403
740	Organic acid	Isobutyric acid	HMDB0001873	C02632	map01120 Microbial metabolism in diverse environments	1	Method 3	25098236	482144	3148350	937198	2567142	7393951	4978457	3296616	10550921	192866726	2405391	2149685	3932515	1386909	1483517	3743233	1589398	6579940	1554931	2189252	2322623	8963655	56616	33973380	4871126	13303846	19584460	6977533	1301868	2695300	11331179	7047744	20296236	571869	3058578	6516178	1618330	16468037	77918293	2433460	1880981	4204047
741	Organic acid	Itaconic acid	HMDB0002092	C00490	map00660 C5-Branched dibasic acid metabolism	1	Method 3	7852598	1513672	3439913	937198	1413318	1324306	1345105	1432680	3659126	1980818	4953836	2208289	4070758	1734431	2300254	1932268	1763497	4439900	1175853	1655508	3262119	2152683	3502477	1903622	3625246	4034350	2563783	3406457	3858217	4125180	2105393	1776293	1853104	1270114	1760528	2031663	2924940	3808988	1524942	1310698	2845845	2184608
742	Organic acid	Lactic acid	HMDB0000190	C00186	map00010 Glycolysis/Gluconeogenesis	1	Method 2	592385174	685268442	1347235629	937198	630513912	1427358015	1155940884	693981594	920414302	561255490	890099123	406097155	832456951	879739410	515996341	615455478	1143713737	2042829510	483742758	379040200	1197814195	594895384	1309283029	1004967840	584419669	341546659	884380076	3020901872	890661845	1669164651	793502795	1518229797	458190995	565513814	1017119276	631142877	483531604	869157783	688067489	823274552	1191759335	889274248
743	Organic acid	Maleic acid	HMDB0000176	C01384	map00650 Butanoate metabolism	1	Method 3	2837284	1122104	1912403	937198	1246600	4834083	3022777	1470249	3054815	1023050	1768097	1828710	2856802	1435007	1041674	1610998	1285918	1489687	619260	1007694	4956093	7187193	2428415	8563391	211201582	1984917	7347719	392950582	7582519	2813074	1658727	3406797	2573955	866164	5568370	2112695	651061	3996441	1082652	790618	3256318	3321840
744	Organic acid	Malic acid	HMDB0000156	C00149	map00020 Citrate cycle (TCA cycle)	1	Method 3	10969434	757875	3499922	937198	2163065	2744806	5491490	2887866	4387722	2539156	1277449	2019709	6187660	3197862	699818	1091982	2393115	9553343	1891854	648497	4929090	8191389	9727530	3068413	58881359	3139961	32239646	491197878	91788700	177818384	3437357	9453748	1612555	647855	1604844	3509580	2007512	3861878	882509	593793	1478247	2344684
745	Organic acid	Malonic acid	HMDB0000691	C00383	map00240 Pyrimidine metabolism	1	Method 3	2245221	2959959	1074570	937198	3012668	2041514	1602043	2907985	2840379	2479544	2338757	2551173	2871995	1815050	1600949	1822617	2369140	1693544	2651434	2343791	2063633	3385652	3912112	2888801	3821379	2752467	1519133	2133994	3134155	2820544	2657418	2593278	2949199	2960092	2379806	2247412	3015484	2407194	2681508	2459664	2330031	2788275
746	Organic acid	Methylsuccinic acid	HMDB0001844	C08645	Leucine, Isoleucine and Valine Metabolism	1	Method 2	65842141	16844840	26601736	937198	15465587	14793645	12477715	10323079	28471255	44532744	58633850	21673804	28652424	12729748	16923750	8574871	14033535	42954224	18544546	8312559	35710195	31231200	21060540	18406491	21171107	28940003	22492337	28360919	30749147	16014112	7045353	9735970	25741238	13832637	21757383	14032673	12097065	24307735	20644770	14071700	22733861	6886330
747	Organic acid	Oxalic acid	HMDB0002329	C00209	map00230 Purine metabolism	1	Method 3	136422677	122148625	129162010	937198	145477152	135705394	141371040	143052274	141695387	149238147	131751220	137350930	141219387	143220459	130272517	137656776	143397132	142697456	145842292	141462852	133132560	152866133	95197773	145373487	106488279	159640206	154371764	211925573	117242074	127871035	133884958	140873524	140697749	126607029	122020166	136973550	148894718	137213717	132253178	143903689	125508509	145725722
748	Organic acid	Oxoglutaric acid	HMDB0000208	C00026	map00020 Citrate cycle (TCA cycle)	1	Method 2	7372139	77809965	72354735	937198	88270120	47632569	52678995	23444663	40859321	32658849	36227777	41754700	188488692	87197463	58562599	101312101	38478074	33597505	70768753	58655377	44987010	25946601	18534820	20714099	7212987	8525226	13240157	23473722	7800636	39029202	111572442	114788386	15802564	64417402	48599421	16604754	15997136	33374700	39838746	94613232	28999170	50827610
749	Organic acid	Pyruvic acid	HMDB0000243	C00022	map00010 Glycolysis/Gluconeogenesis	1	Method 3	337740254	235840783	598827058	937198	125505478	335249841	173638756	125678587	266815204	220219067	360921647	240500523	249807821	131022297	203929416	161930125	210357012	451178392	10976748	89808624	354569113	152433353	361490992	147967285	377777071	132262750	120454396	680258084	250452929	849057702	226324029	434991813	132242316	34678103	492919760	138124476	151966404	370276590	194891460	177320907	393776085	219705434
750	Organic acid	Succinic acid	HMDB0000254	C00042	map00020 Citrate cycle (TCA cycle)	1	Method 2	18309347	25258737	40101086	937198	34778906	35775095	30600922	25689225	25284665	14336781	21166545	27626591	32843863	48862221	38339853	24935517	31508290	49530227	53713644	19136331	20295651	36551794	21964314	28141875	8909600	18273553	15063607	175500669	16994091	15611915	29664200	46386106	34999691	54360214	24708668	24880341	18280640	18446953	22752507	26117083	21471777	25368319
751	Organic acid	trans-Aconitic acid	HMDB0000958	C02341	map00660 C5-Branched dibasic acid metabolism	1	Method 3	18048685	180672	236431	937198	723305	774391	759562	427985	161177	454334	320607	191576	191696	655723	178072	417584	176926	1489084	245085	455275	709223	19601098	4653172	6941416	6807371	19870347	13653433	13353065	4648442	4047397	384393	307750	584552	265301	452333	8352576	425621	3699788	3499421	207368	355135	426791
752	Other	CerG2GNAc1(d32:1)-CerG2GNAc1(d32:1)				2	Method4-NEG	354327	2162434	2302459	1827560	988243	377994	1968332	766326	366873	209705	2092005	2012562	1039087	960406	786031	915062	917792	1078420	2905968	1751252	1395076	2873051	1991939	1031791	924163	3690306	732980	985803	133504	296351	2131007	1524103	386934	458559	676097	1790279	3482496	298862	3655971	1850961	926592	1483709
753	Other	CerG2GNAc1(d36:1)-CerG2GNAc1(d36:1)				2	Method4-NEG	78834	787427	500656	855033	91746	41299	393924	126871	42383	85306	558483	680219	347049	378589	280499	450733	219502	213164	804785	1375300	195314	959111	571990	336575	233467	1134795	6456	187310	6456	79961	681355	280479	96278	6456	135394	480301	685545	156225	1284775	756339	207386	203650
754	Other	CerG3GNAc1(d34:1)-CerG3GNAc1(d34:1)				2	Method4-POS	4939243	5257982	16737534	5668363	7096667	6490085	8700727	9740819	4589053	3476073	3022447	4520575	10625366	3440251	5268109	4002799	3848195	5767707	10558954	4699033	5235852	8296292	4159909	6360714	4025693	5793199	4904698	7723943	6454953	8409043	4351744	2952448	5153445	4240116	3308970	7453280	7495570	3522216	6701753	3281134	5652838	6455151
755	Other	Co(Q10)-Co(Q10)	HMDB0001072	C11378	Mitochondrial Electron Transport Chain	2	Method4-POS	26163219	53921591	77605069	49450969	54714279	44096189	61750520	125407978	15616577	7796802	16432461	43389580	61701753	17174534	31871375	57422007	92245159	62698403	60513130	51510880	62773091	57841767	45234973	61449819	35240489	84918799	47972199	68068682	53214385	68928447	42647275	26550691	37862260	43965677	31394319	26542477	87546391	35141718	62413470	75839417	23732767	35810525
756	Other	Co(Q8)-Co(Q8)	HMDB0001060		Mitochondrial Electron Transport Chain	2	Method4-POS	66942	52090	878683	26045	196318	58873	63141	71510	72554	26045	26045	26045	1453834	67466	73165	26045	89261	59118	64803	26045	74248	26045	67736	78303	26045	565957	331220	131949	62163	331528	26045	26045	26045	26045	56008	69747	175945	56329	79071	262130	116852	71456
757	Other	Glycerol	HMDB0000131	C00116	map00040 Pentose and glucuronate interconversions	1	Method 2	679301	1259957	6317156	937198	1425993	850074	1711002	688286	1177085	822289	1061394	1114022	1131487	1240695	1533608	857577	1115078	2878476	1377048	1049512	1231169	1543296	1456924	1901405	1765457	1150584	1998970	3442276	2048962	2119036	1181695	2586215	1083153	2284626	1277984	1762734	1299161	779904	1910108	971549	1178188	1389278
758	Other	GM3(d34:1)-GM3(d34:1)	HMDB0004844	C04730	Glycosphingolipids metabolism	2	Method4-NEG	6916864	6892077	18686470	5586325	10218153	10650811	12727803	15899269	5307262	6680071	4988419	9571221	6495041	4895794	6423843	7934071	4482717	7796500	12628001	6355585	9966443	11898812	7041673	9986961	4278814	7410199	10098332	7976295	8230866	10364143	5266060	4159947	8777811	5705649	4396743	6762725	7493304	4065573	13261985	2855159	5369402	9529797
759	Other	GM3(d42:1)-GM3(d42:1)	HMDB0004851	C04730	Glycosphingolipids metabolism	2	Method4-NEG	3045906	2402263	10099159	1873790	2571404	4121380	4860789	5153691	3156072	1923480	4220918	3538003	1416798	2279797	2611520	3008343	2931588	7945262	4936313	4012300	4385640	5977802	2554736	2070752	1610757	4871752	6567825	2105292	3212602	3684363	2631546	4695224	4667668	2288519	2057434	4384873	5154703	1287944	6040212	2246433	3669183	3104463
760	Peptide	Ala-Gly	HMDB0006899		Dipeptide	1	Method 3	587623	314766	630028	937198	560979	608047	349842	454937	560577	609232	694719	159875	389417	739245	790522	848813	676800	879775	508870	360973	708842	2461520	592001	1147199	360850	589211	2396637	553181	548682	1175590	821587	1450155	324965	643755	920142	441879	824460	1735874	575272	383951	280703	557595
761	Peptide	Asp-Ile	HMDB0028756		Dipeptide	1	Method 1	56943145	3315019	2903467	937198	3539763	4206906	2471071	2269472	4803761	1726105	3355529	1792348	2404805	6427147	2335925	3679734	4865064	41945156	1803291	2392649	3918457	33333177	27662888	15065186	6581851	37347388	40898586	7433525	2039864	5221795	9725352	2273633	2305548	3370374	6206811	11668825	6605571	23844318	15914292	5007159	3300536	6130742
762	Peptide	Asp-Leu	HMDB0028757		Dipeptide	1	Method 1	32532512	863884	1575441	937198	1767574	2768008	1805110	1502889	1945175	644637	1488257	906395	910100	1881230	1455726	1397106	1362288	5099945	530773	1041128	2514329	21860583	19293713	10162672	4213938	22203324	19209343	8041243	2091474	6361778	1211851	1617455	1485437	982138	2405658	8583497	4249803	16658300	8439694	2185354	1306179	3772395
763	Peptide	Asp-Phe	HMDB0000706		Dipeptide	1	Method 1	59992249	44938637	45109369	937198	99010987	15220768	6278129	20899460	33525529	82065476	118874388	62368682	23379444	158597720	83870740	86907169	109182591	49293609	16318755	87303577	48882396	34962603	63620443	105526721	44573757	53812843	60800137	10854595	2186549	9481981	281280187	14358592	53155094	123495275	36016989	47314064	52393544	67598829	59574194	120310754	144785614	19970361
764	Peptide	gamma-Glu-Ala	HMDB0006248	C03740	Dipeptide	1	Method 1	5427020	2056884	12516283	937198	13840772	5176163	1783778	7599108	4205020	4793202	7910862	3883192	5852455	6863731	10437851	4322342	7539498	6965680	14344216	6907646	6369874	15663650	12349055	9327696	7874391	9760129	27738309	5109522	5935289	9975889	18339176	4021842	3350561	4955222	5330806	6677935	5422869	5095371	7276194	6689588	7323677	4100677
765	Peptide	gamma-Glu-Glu	HMDB0011737	C05282	Dipeptide	1	Method 1	840998	809158	1201341	937198	5197418	943840	595799	1109934	152910	768930	955272	1033813	2422260	1456812	606092	704309	917570	1626975	9510773	1183847	323754	5227299	4872423	4442188	2569700	1435395	5034423	2359278	788170	1487092	3249679	1287620	101198	2338477	524055	1060599	595481	718067	4889864	1794943	1096129	420610
766	Peptide	gamma-Glu-Gly	HMDB0011667		Dipeptide	1	Method 2	6870470	16143526	6836589	937198	14334233	27305673	24118702	22718290	11732385	30302450	10707911	13033271	13311222	19972451	15400907	14948326	31829907	8147608	10116074	13409370	11386088	7932722	7673392	21042338	4942736	7801424	42203940	3679426	559826	751232	19763284	9116845	18218910	30733074	9055225	10269397	9305509	15845874	72387349	11594493	17150324	11843873
767	Peptide	gamma-Glu-His	HMDB0029151		Dipeptide	1	Method 2	4012340	2099423	19556053	937198	838792	4700532	3762631	9672699	5442896	7093691	18941317	2395210	3218293	3892223	7800447	1008604	5277674	7400594	6278345	432003	47442058	1186666	926898	2408295	1452641	3212025	6553168	3401957	2868834	8256522	1989394	10827852	4599820	3611006	4579560	1701143	5247654	1947077	3371806	1406024	6228798	2780299
768	Peptide	gamma-Glu-Ile	HMDB0011170		Dipeptide	1	Method 1	7071981	2694630	5119714	937198	5160500	4545810	4038293	4194744	1770029	4945062	7646199	1659566	1627959	4338659	3715450	2378836	2920706	5397100	7083245	2277823	4482241	11705196	13148896	5281873	3237110	23396424	17033482	5168326	4045716	6980871	10134531	1574929	1928531	2371387	4591052	6494816	2275139	6646202	6419127	3055546	2515878	2312855
769	Peptide	gamma-Glu-Leu	HMDB0011171		Dipeptide	1	Method 1	25734761	23129691	32546550	937198	50228965	24085997	16638660	35333923	17640335	47313317	63600919	27274869	25233498	31860134	23894825	19039264	40169282	23851986	110796526	36539885	35891728	34646741	37695645	22645109	28636685	46045990	162559827	21610075	32010065	56278746	76867931	18411539	16018306	28912114	36805105	28847329	24385404	22745934	30507262	29596512	23355442	18757409
770	Peptide	gamma-Glu-Met	HMDB0034367		Dipeptide	1	Method 1	14715	664755	3504288	937198	11091955	408319	90121	831599	2699514	2209699	519561	639325	50012	622109	1011967	8916	1714673	673010	7353986	401135	1279495	5759921	3324134	1303169	49238	200613	4242005	1148261	657217	227276	9200	942668	929733	2224624	41814521	536524	859620	24953	55159	36057	3922255	165165
771	Peptide	gamma-Glu-Phe	HMDB0000594		Dipeptide	1	Method 1	33843719	11126768	19352453	937198	35151950	18384477	11531323	16544051	21703440	50325679	19241218	19112173	31265377	18034090	13679747	10123545	36764677	14822749	69177040	10717307	15610970	43717568	67112418	35405475	45671811	23869728	107406406	26359774	29760392	63882807	25868062	12138222	16643638	13937659	29076223	18295541	6450791	20000775	20788493	12420478	22077977	19872004
772	Peptide	gamma-Glu-Thr	HMDB0029159		Dipeptide	1	Method 1	71427080	2090553	2541123	937198	2600632	4920950	5176931	5393134	4027920	917322	7579728	1861547	2692615	2814030	3126410	1628781	2552399	5088832	3495858	2932554	8198186	42647290	26077579	23793405	3744948	77025427	32671772	5310005	1918993	4081852	5576451	4702866	3027862	2261621	2323933	22945790	2064670	40115597	7745851	6172446	2790972	3237931
773	Peptide	gamma-Glu-Tyr	HMDB0011741		Dipeptide	1	Method 1	4634509	4735790	7458943	937198	10554779	4490279	3421213	4128957	4576262	5707009	4775848	5654278	4536823	4900516	3709443	3671975	4779076	5636774	20622784	6221024	4671117	5865281	7824018	6029389	4211414	4997133	55456639	8462559	7392258	19517920	11749155	4870572	4236886	6155919	5233034	3847916	3289391	3719054	4231164	4569198	6349337	3896559
774	Peptide	gamma-Glu-Val	HMDB0011172		Dipeptide	1	Method 1	18058907	7888408	13370203	937198	16218703	10774125	10017374	12281232	9124990	10773395	20635952	13138260	10462127	11881867	9819285	6370209	11451976	13175582	31740988	14295978	13547851	36995677	42387206	11312730	11040994	42789451	207079578	9967766	8501781	20879123	22358238	6164343	7255633	9642892	13210580	15400704	8625045	22272423	12555632	11668081	8469399	10774085
775	Peptide	Glp-Gly	HMDB0061890		Dipeptide	1	Method 3	2415080	304295	500160	937198	541762	357631	449731	311287	416973	149617	610830	365660	400344	346114	379752	415251	340266	473633	447024	466113	442093	2666879	1483166	875461	775805	1934115	5480181	670585	507792	816583	469287	342557	330878	364326	332495	1201708	650765	1186432	1287980	399530	203994	400463
776	Peptide	Glu-Ile	HMDB0028822		Dipeptide	1	Method 1	9896	4158	5299	937198	47667	13480	15696	11542	119973	20354	5694	376877	2079	107175	6506	21201	206656	582745	7286	7640	20347	52001	10957	107444	23261	6894	19980	58307	12800	21785	252014	131685	49836	11783	321760	41586	12738	9428	19661	37314	111218	21877
777	Peptide	Glu-Leu	HMDB0028823		Dipeptide	1	Method 1	56824	1471563	366695	937198	286963	93992	83440	81596	537344	197603	553699	1969160	362582	919070	209327	462209	1070300	1155460	140636	96477	93719	474174	290397	845367	300386	168486	277860	518438	18851	178084	670606	614408	1033294	1442239	877782	725932	600669	416460	645408	768158	1464754	164377
778	Peptide	Glu-Phe	HMDB0029156		Dipeptide	1	Method 1	35909	1044535	346322	937198	100656	299425	155345	168922	188444	294113	71013	2504964	29007	262135	199368	91301	1174623	303139	43779	8714	172522	729793	592762	574361	658074	14631	122225	537055	14064	87051	308837	379069	1421054	1305686	270034	216492	250815	112996	332250	228142	1236074	106097
779	Peptide	Glu-Trp	HMDB0028830		Dipeptide	1	Method 1	2682738	1550883	2273638	937198	1455220	1908696	1869814	1728195	2115461	2584579	1597462	1913746	1669874	1784165	1383979	1046551	2328429	12648676	4500301	1930369	2704927	1887436	1317935	2636748	1296499	1700147	5873798	2541212	2262999	3437161	3886850	631446	1651265	932881	3358599	2236652	1112189	1294771	2298233	1749517	1936961	1245600
780	Peptide	Gly-Glu	HMDB0028840		Dipeptide	1	Method 1	7176900	653705	706812	937198	2052281	614093	621243	1240627	1002878	2494117	1372592	716560	1994321	2145006	813506	1292178	1770049	1825960	5164713	2057104	1180983	6521901	5997462	4930294	3458463	7957074	9561	3175769	782253	2413610	2953131	2186193	742569	1053692	1111705	2985417	1332516	4706135	2125464	1020426	1848831	1987009
781	Peptide	Gly-Gly	HMDB0011733	C02037	Dipeptide	1	Method 3	1441003	990562	2570434	937198	1732596	1855316	1333108	1142051	1311573	6215000	3368307	2146165	4220842	4005873	2670806	2405251	3342156	1871512	1618421	4104286	2647640	849573	2488964	1447833	1166720	1262876	823679	1706258	438503	1328681	3903172	2107426	1187020	1521118	824446	1896640	4022465	1333029	1166538	1606885	1515226	2035877
782	Peptide	Gly-Ile	HMDB0028844		Dipeptide	3	Method 1	270203	100826	114836	937198	159291	94201	45266	110567	263019	98685	292718	71596	134777	563416	106526	131955	474610	595736	99714	30943	108692	99610	264029	176977	117479	164552	26092	89785	76804	108463	437408	194639	99515	83014	244823	264686	363235	244228	187330	260784	168465	105806
783	Peptide	Gly-Leu	HMDB0000759	C02155	Dipeptide	3	Method 1	937940	303070	258951	937198	527161	490420	346768	498221	635155	374818	602905	224948	745825	1692613	366113	270773	1172183	1032293	649593	452745	240992	457758	1010953	888952	668799	350791	342603	335255	305893	996969	1176790	1840756	238472	629945	1098164	618963	816078	446966	869200	621756	431791	447289
784	Peptide	Gly-Phe	HMDB0028848		Dipeptide	1	Method 1	12777149	8467765	17783689	937198	20623518	7200913	9311980	12061431	13942007	25905312	50474638	22777612	49385687	25196530	43744178	24220705	27548710	18360525	40794839	32023894	8839186	13902266	68124597	28853241	8164473	43158575	26147770	5558586	1064904	26911765	50807511	12877737	12934538	12017552	13521847	23407685	24954592	19755386	42407085	22292867	26751019	20155992
785	Peptide	Gly-Val	HMDB0028854		Dipeptide	1	Method 2	22180811	21586626	18267759	937198	17611820	20932065	15478606	13762937	16053358	29769921	38149487	22616513	14872706	19392385	15877184	13281336	21599294	15143683	13938470	25386417	41590281	29836633	33059589	47490939	7825005	38748598	9511064	10890002	16337843	21571817	27477026	22749977	7867575	11268244	9841497	19590193	23880288	9665443	19719634	27259372	55351109	15332535
786	Peptide	His-Trp	HMDB0028896		Dipeptide	1	Method 1	1534753	4260771	664414	937198	16022144	3333684	4350937	2625656	2669835	2959546	10399124	14314896	8453118	11069873	6906348	11986719	7655089	1477044	23287297	22412013	1584449	4860891	14744640	12721535	17646512	2871969	3826562	79427850	4546815	1556763	22539792	1714501	3157645	3521314	3984479	2566848	4585591	14065784	6478139	14303249	20255832	615165
787	Peptide	Human Fibrinopeptide A	CID:25078015		Oligopeptide, Short polypeptide cleaved from fibrinogen by thrombin	1	Method 1	5240343	1283898	2655400	937198	1249253	1745426	825430	1431300	8728754	10691306	7482704	2575273	5479662	3852525	3665297	1670509	5654263	5363966	2260656	2776032	4573380	440354	3194234	385495	1229882	1319265	148340	1500537	2541841	1712248	5868126	3074942	3451684	1016314	2142231	1940536	3894985	1555570	284728	1401335	1981560	2407649
788	Peptide	Human Fibrinopeptide A residual [2-15, DSGEGDFLAEGGGV]	IPT-NM033		Oligopeptide, Fibrinogen degradation	1	Method 2	4716357	65212	169613	937198	77561	136039	91628	4351450	81169	4616919	540748	91334	1603819	140333	94557	4593819	202685	74164	75842	3454466	237085	128782	316947	229558	5674290	3707630	16018	38806	136713	2141078	17028624	1254972	67839	19937	67116	4285495	4637755	4193396	9499849	92630	319644	169019
789	Peptide	Human Fibrinopeptide A residual [2-16, DSGEGDFLAEGGGVR]	CHEBI:132999		Oligopeptide, Fibrinogen degradation	1	Method 2	3672201	1400579	1171302	937198	3374115	3240292	1012388	5456832	22622830	13658849	5149001	1939407	1881928	9391609	14224654	7281537	22247910	14287117	333130	6085046	5691661	1190787	2812761	643286	6694447	829555	1621848	2016460	251803	752277	34113815	19092164	11680697	10525811	10685112	7483123	8826251	2992415	4479199	1654801	4658572	6638797
790	Peptide	Human Fibrinopeptide A residual [3-15, SGEGDFLAEGGGV]	IPT-NM034		Oligopeptide, Fibrinogen degradation	1	Method 2	2663823	703311	969135	937198	955875	1079047	359183	1378016	3458724	2230370	5736198	695430	575821	2151313	2445915	1988965	3772394	6387689	85088	2539565	6406639	2270114	7471629	964234	1389666	1650251	619714	796868	322696	900682	5584013	434586	1185553	514534	7186512	2529670	2005194	2467263	2781431	686855	1484386	6365598
791	Peptide	Human Fibrinopeptide A residual [3-16, SGEGDFLAEGGGVR]	IPT-NM032		Oligopeptide, Fibrinogen degradation	1	Method 2	832957	158812	251435	937198	225970	231239	61493	313866	3778777	1725477	868026	371044	187724	1074074	1524734	903885	2914661	4582197	25254	763184	766413	95022	479856	48489	731557	130720	114270	219491	159243	30281	2242447	2606793	1522920	626942	1427227	1069781	1147376	744550	254644	213668	357956	886488
792	Peptide	Human Fibrinopeptide A residual [4-15, GEGDFLAEGGGV]	IPT-NM035		Oligopeptide, Fibrinogen degradation	1	Method 2	540787	176480	198153	937198	142837	317030	190324	301666	1949504	539153	2468841	173708	105024	327659	366289	372513	1034116	1064564	4327	332754	1451715	434756	1264473	231974	516424	520122	4327	215955	51033	136624	946593	124404	314528	90184	1289556	477275	379479	452239	433406	178234	369891	1228786
793	Peptide	Human Fibrinopeptide A residual [5-16, EGDFLAEGGGVR]	IPT-NM036		Oligopeptide, Fibrinogen degradation	1	Method 2	1110135	309542	288327	937198	833484	738862	168520	1142683	9738458	3945490	2100300	441585	328406	2268085	3803391	2193877	7503921	8245609	29574	1252153	1770448	222127	959867	140037	1463123	261750	270923	450276	55302	137303	6791044	4971989	3301460	1898510	3879243	2285256	1813713	1473138	718201	432427	1143744	2238585
794	Peptide	Human Fibrinopeptide A residual [7-16, DFLAEGGGVR]	IPT-NM037		Oligopeptide, Fibrinogen degradation	1	Method 2	210200	118388	75660	937198	363757	248492	62812	407468	2847729	1432147	531166	94085	140073	679314	1139687	610004	2073601	2355679	1761	289663	583866	50103	331104	42282	349898	47028	89747	161435	880	21055	1447044	1480603	944826	586954	1154739	770632	484172	412189	285171	106945	325768	696186
795	Peptide	Human Fibrinopeptide B residual [1-11, XGVNDNEEGFF]	IPT-NM030		Oligopeptide, Fibrinogen degradation	1	Method 2	56102784	18244528	27018460	937198	3360701	40771748	12597652	17817925	48575581	93740453	87987572	31981103	4181195	24392270	27034186	28244517	96742953	29038698	3564179	44859434	113792641	39153873	55388935	6039574	22632910	23487650	2576195	18182448	12038683	6725309	25967259	59019617	37156127	1016798	40678723	57047868	54770649	28582771	10411948	9344793	22663162	64544264
796	Peptide	Human Fibrinopeptide B residual [1-12, XGVNDNEEGFFS]	IPT-NM028		Oligopeptide, Fibrinogen degradation	1	Method 2	19090533	4438868	9036879	937198	1211702	8327096	2939263	4332494	5731453	17571934	17730575	6439281	994811	6703639	7678580	8881362	13107803	6850628	1108598	9785097	14659812	9703126	18293988	1571941	7863295	18533136	19934061	4942208	9771112	6555731	2898764	8736578	6413389	349173	11430906	13829815	15116132	7659882	9782908	2512735	5477666	7051012
797	Peptide	Human Fibrinopeptide B residual [1-13, XGVNDNEEGFFSA]	IPT-NM029		Oligopeptide, Fibrinogen degradation	1	Method 2	20056543	4369046	6203620	937198	1515125	10258679	954027	10737109	157765449	49484369	17208763	6057605	1213937	9925469	15917196	19342878	54376054	41165866	705229	4383519	87506357	32121971	15667813	2907973	20857124	36090851	20677483	4591680	11731053	3445582	10874521	91510028	20346777	710293	66222050	40447596	15103782	23564261	6798475	5894509	10755666	49748983
798	Peptide	Human Fibrinopeptide B residual [1-9, XGVNDNEEG]	IPT-NM074		Oligopeptide, Fibrinogen oligopeptide degradation	1	Method 1	5518840	38701440	26179735	937198	59665663	43069115	54952820	29765838	14029856	43399814	43477343	52848016	80479662	70466126	50064035	31697968	35041312	15689277	83308046	39812915	22429455	34796026	43408837	84128085	11996862	18941367	28407185	25487523	11894181	11993883	170773133	13670238	20272506	54793615	18223900	13481008	18954385	14002259	19192240	52204570	82165285	51360796
799	Peptide	Ile-Gln + Leu-Gln	HMDB0028905+HMDB0028927		Dipeptide	1	Method 1	255064	17764	45502	937198	982994	90590	24573	142265	1020782	520254	918633	706987	1520248	926313	392480	60316	2075626	2815000	590361	1102847	48275	290834	1010222	1572964	45716	378123	627137	61499	7859	254955	2293256	589467	720226	133390	829468	602886	910758	1501130	2028894	982474	1626657	395207
800	Peptide	Ile-Gly	HMDB0028907		Dipeptide	1	Method 1	591286	114695	28919	937198	121643	136601	120661	96306	411550	228270	57288	94399	154336	531329	62814	87844	445013	481398	67707	600976	105863	232967	607807	812441	998934	655156	1380647	6439	14093	901363	240973	3811475	177169	76211	2346442	370399	133818	844138	719692	375368	285581	209309
801	Peptide	Ile-Ile	HMDB0028910		Dipeptide	1	Method 1	2600	132816	37898	937198	18835	50929	19865	47268	15651	33837	101279	63908	56165	675318	17950	24291	151523	210537	14214	23256	22944	6493	23631	31199	11323	2600	24550	47884	8305	35030	174374	133119	57075	77201	105378	46619	94294	125009	7729	76855	80062	6210
802	Peptide	Ile-Leu + Leu-Ile	HMDB0028911+HMDB0028932		Dipeptide	1	Method 1	506660	357186	239945	937198	109493	275792	56810	162492	247697	236153	420444	931066	185544	1870291	709768	93459	822847	4624795	92663	666847	298381	253286	355486	255713	371295	582096	217800	266387	195569	285642	691379	141275	154516	238857	686357	299536	469292	830441	225778	669449	230710	65509
803	Peptide	Ile-Pro	HMDB0011174		Dipeptide	1	Method 1	641486	383141	464338	937198	356849	494313	335451	504136	1699487	1725259	615396	232921	1881456	4362893	417245	311562	2029368	2816952	435344	395198	724907	436952	1017218	1187256	283595	423242	1766695	537153	306328	629568	1784378	2049642	244690	697042	1527986	1127490	3454272	865446	952369	1013820	1386558	589318
804	Peptide	Ile-Val	HMDB0028920		Dipeptide	1	Method 1	441662	160858	209967	937198	133751	128424	43668	307661	253104	90374	639470	2288520	349191	663011	290516	282099	599709	2374089	305968	1408284	133205	423039	416785	278773	32624632	1006680	339768	9628983	1637806	3549746	1719537	187012	273817	277351	584265	511287	2806951	2170956	272830	1929625	379309	71171
805	Peptide	L-Cysteinylglycine disulfide	HMDB0000709		Dipeptide	1	Method 2	1938767	1762210	3632719	937198	3350095	396448	141973	806973	3554172	11507468	4326028	4715477	3927048	4422240	1428459	6228037	15703599	1598591	2116700	3360843	7137185	8479449	5687	8968688	3015322	3848413	5084723	144289	11374	565192	8871308	6945426	12382298	10853748	3791941	7274203	3946794	5389820	6443093	6186805	3118760	2079882
806	Peptide	Leu-Ala	HMDB0028922		Dipeptide	1	Method 1	5250411	892619	573082	937198	1969520	835621	316187	1218541	8057751	4472431	7953210	4983022	1592574	2248753	2261416	2175102	19239243	6303647	1602409	12722764	1572595	1484092	7890634	1185962	1937307	5808261	836814	170693	19925	1125826	12127086	3679008	5429762	887747	5779735	4083818	4342053	11365822	2557186	3138101	5927995	818751
807	Peptide	Leu-Glu	HMDB0028928		Dipeptide	1	Method 2	2368017	765451	946426	937198	449129	748197	343897	435876	410859	702840	1327963	484678	431811	664310	361276	556611	638371	1386292	1238691	394446	886406	2066656	673757	1464541	556984	2929105	2119054	572468	363892	808403	1026933	850391	240589	1236127	1222469	1676681	382531	933517	1546740	1236779	1045179	306559
808	Peptide	Leu-Gly	HMDB0028929		Dipeptide	1	Method 1	938257	686913	175351	937198	1206620	409292	173867	608754	1089537	1169671	1680450	2941983	1960827	1191355	949804	888078	2457044	1789061	1637085	5056644	476331	478351	3837225	1430109	683369	1589247	806379	136604	101375	847136	3694951	863499	637821	415993	2087586	1463118	2987173	3262274	1714408	2126186	1963608	265463
809	Peptide	Leu-Leu	HMDB0028933		Dipeptide	1	Method 1	2055892	4260508	1102009	937198	18736019	1930638	1347220	4712095	4266147	7423773	15240012	32838509	8519125	24226277	16423217	22339528	22283084	4349087	31893918	45996519	2034915	8883363	33723586	8272912	929204	6400389	5639830	214497	204176	3267713	63956954	2902136	6432972	7542885	4983170	5071815	35722595	12890416	16421902	25993529	10929899	2467816
810	Peptide	Leu-Phe	HMDB0013243	C11221	Dipeptide	1	Method 1	1713084	3684921	1467920	937198	7470263	1736743	1194558	3379228	6830532	2840298	21546108	34481894	1009569	9253864	5440548	6368457	41536114	26929831	1884345	30025188	3587259	788390	963955	6264805	3605798	6199604	10117421	373624	20466	1375532	32961573	4619964	5180439	6190721	11297197	6936235	12388393	42061101	464186	54473422	39647842	1643282
811	Peptide	Leu-Pro	HMDB0011175		Dipeptide	1	Method 1	5077774	892854	408034	937198	1312041	2513419	1126650	1305280	11458098	10523442	2908072	2315545	3698456	6029003	2366307	996334	12656914	4112885	975877	2761652	6480514	3586572	3485414	20239394	660665	2588756	8118266	1249365	325506	531522	8856969	4397683	2636885	2663084	11388539	7133129	2780134	4424652	5644737	1706955	7680559	3539926
812	Peptide	N,N,N-Trimethyl-alanyl-proline betaine	HMDB0240365		Arginine and Proline Metabolism, Potential marker of reduced kidney function	2A	Method 1	3177811831	359259633	1587744421	937198	412061729	1493585075	895222444	712409691	726900267	168736687	793838514	217288002	497998156	387302641	561461293	586285356	693178161	605834457	128327146	117183568	1786080235	2455807587	2477629326	2421187763	1052589900	3432230838	3146031528	2708325444	901924576	2255447726	439651747	235310626	492916884	540467084	988443820	1561330095	168192753	1980199729	3602111522	580458294	207874870	704506380
813	Peptide	N-gamma-Glu-Gln	HMDB0029147		Dipeptide	1	Method 3	894259	453584	1828015	937198	5725088	772844	167043	2007734	1624219	1393606	1040369	1320776	1279339	1123257	1337870	1280515	1688053	1164384	2358422	1646110	914845	2370509	2658465	2174118	2893274	1470986	4834368	1137060	1026543	4518143	5202848	634123	848875	941055	921348	1346856	2457702	998836	2692688	835204	958558	892420
814	Peptide	Phe-Glu	HMDB0028994		Dipeptide	1	Method 1	812784	2241624	624145	937198	1628126	1567540	1687073	1367791	1351772	1141549	2583369	896398	1499681	1672710	718143	1117206	2022965	11168622	1423772	1850763	1598355	1909744	1521153	6888139	2995391	1021874	1033855	3990682	60875	2334690	7965095	17053784	1020087	1959938	1619855	1722773	2475235	1657486	1158429	4676059	3180242	550281
815	Peptide	Phe-Gly	HMDB0028995		Dipeptide	1	Method 1	1696986	220586	323333	937198	481097	460500	318147	410665	564886	539868	710431	511898	293769	1105256	749150	330328	1258390	852549	639512	848662	503643	2097296	1620966	1754315	1129628	15467310	2669745	1149383	680404	1505800	1507758	713785	362778	194027	1001534	1396619	481318	1652687	3658487	1343842	749733	238000
816	Peptide	Phe-Ile	HMDB0028998		Dipeptide	1	Method 1	8220	8220	8220	937198	8220	8220	8220	197122	8220	490025	512309	236671	8220	459059	213445	19911	424761	257103	201715	385297	78797	8220	8220	19151	40728	111443	251734	8220	8220	60706	2977282	96510	50111	8220	422182	253718	443980	503396	8220	381184	496625	8220
817	Peptide	Phe-Leu	HMDB0253025		Dipeptide	1	Method 2	979434	1092852	613073	937198	2747213	838221	686225	1609829	2450446	1458146	6234366	6139643	726145	3791344	2118624	2801214	10526319	8448052	1121390	7197489	1670317	794742	557103	2091378	2528226	3098843	4168824	273662	701994	1839786	11922520	3095228	1467075	2342383	3865279	3136301	4748251	11870636	729084	12339139	6618752	958008
818	Peptide	Phe-Phe	HMDB0013302		Dipeptide	1	Method 2	23911891	85371365	26263242	937198	190789500	78728914	70325159	105617768	69688544	53890307	332019480	336900693	34191847	219570140	165187716	165180700	314026448	111450921	276508925	486110970	108035181	26181261	19148681	178555943	80741561	116826862	76099810	2261702	1790745	30384751	705947540	115959087	82048291	62286342	163120656	150810142	186264899	224081244	28690844	417825085	366907856	54289225
819	Peptide	Phe-Ser	HMDB0029004		Dipeptide	1	Method 1	2040985	986456	255497	937198	2413080	979905	1024893	1798529	533929	2151928	3177812	5305197	1247372	2476986	2166163	3003214	3042677	2619690	2013560	10868988	862913	1502877	2810897	4677254	1531129	3614112	7387563	711300	101977	1641775	4351778	895596	1182654	665908	4842175	2402278	2065960	5460660	1556941	5041716	12330975	345110
820	Peptide	Phe-Trp	HMDB0029006		Dipeptide	1	Method 1	3826102	3089198	7256426	937198	3678737	1519278	1765520	3897803	1784458	334557	11665986	11274228	264021	2325366	3630267	7324264	5309720	10317551	8926387	9618480	6493968	464786	1692818	5995140	7877125	12983912	4397700	37236	5704	1707996	5827514	1285304	2557923	2179295	2230474	11002737	14960135	6815060	9178690	15670878	4319584	334096
821	Peptide	Pro-Hyp	HMDB0006695		Dipeptide	1	Method 1	50723244	15072782	16331994	937198	15180105	16268396	15450275	19753524	20212350	36716181	5350081	9963003	14914820	10000477	10122127	20665404	9454431	5554259	15233636	29397467	20108928	55029445	24769299	70877829	174982446	38792584	218534836	102663380	43141174	121395108	13233593	47129058	11163110	12989124	76582462	42220034	24684451	21623899	52414916	13725956	12877444	10633536
822	Peptide	Ser-Leu	HMDB0029043		Dipeptide	1	Method 1	1287414	868109	132096	937198	8297683	817354	627569	1473411	483392	3276316	1481245	3960692	5323013	4937361	2872436	5870143	1917715	1770094	16475878	6945304	351974	2932472	15835234	3234217	773826	2063232	3227675	58730	171155	2113712	7412347	1018347	969706	1035666	1177700	1468870	5614304	2720670	13212923	1825586	1564181	184363
823	Peptide	Ser-Phe	HMDB0029046		Dipeptide	1	Method 1	801119	52382	29100	937198	83260	232061	101838	182878	339144	235997	448242	206392	276458	866961	182836	145661	921995	676050	137031	336711	278657	271817	967815	863880	124154	525602	1010196	539114	35642	452751	501521	415316	209925	62135	680253	727069	705678	621638	654110	251823	306656	231188
824	Peptide	Ser-Tyr	HMDB0029051		Dipeptide	1	Method 1	344732	213753	304767	937198	326582	353502	97250	1024077	895624	1074716	817538	459067	232823	632551	376432	350416	2246794	16096573	421674	2145395	745628	33559	948525	1107611	728321	601351	996382	605370	28125	2147066	5086701	7144402	439725	779613	927196	1082890	1978668	1077330	754241	1442622	1133231	312608
825	Peptide	Trp-Glu	HMDB0029082		Dipeptide	1	Method 1	3013505	4731794	589444	937198	6385140	2886956	2240993	1370520	3607825	1523401	4476600	4767322	8064156	5284330	2068129	6207468	4234640	1669655	5135630	6652720	1454465	2817720	8690885	5955559	2916232	2554408	3007385	1045984	5269	706374	4337808	1849612	1881727	1084209	3119475	3926369	5042234	4703450	3134851	4418461	4728766	751656
826	Peptide	Tyr-Glu	HMDB0029104		Dipeptide	1	Method 1	138176	163131	225044	937198	27737	131953	19625	100798	440647	9565	384778	205979	10935	262560	18396	107610	269441	571767	6174	15913	94883	47376	48015	110881	424200	85053	60894	11992	2984	185652	249283	289311	190374	51971	656430	16211	242592	102761	44054	405404	322840	209186
827	Peptide	Val-Ile + Leu-Val	HMDB0029130+HMDB0028942		Dipeptide	1	Method 1	237615	262370	291335	937198	218796	372018	52113	589032	714095	721436	990620	299193	695733	1486787	586942	265421	1759435	605082	430665	453876	643768	169195	551803	513451	138927	264863	412700	85525	69984	261479	2340938	224491	390001	318699	784751	701889	1244285	894785	507554	378020	686204	390045
828	Peptide	Val-Leu	HMDB0029131		Dipeptide	1	Method 1	1199538	298009	494958	937198	388647	462208	225217	566513	345723	607304	1352877	1476157	580763	1436245	597877	299670	1154187	2363400	368593	1500424	473729	802828	1094497	611055	454187	1177123	3010026	412629	363737	1237833	1184429	411090	437476	492413	803011	1017734	2489018	1958092	1221644	1026415	658042	348536
829	Porphyrin	(4E,15E)-Bilirubin IXa	HMDB0240584		map00860 Porphyrin and chlorophyll metabolism	2	Method 2	2246924	65574	7203642	937198	36145202	17319267	27304145	35622062	14762741	5391253	11563186	26643803	145171462	11895749	13132066	5072085	76863660	29752268	181144019	34935997	5168881	350668	1206236	838517	24906551	2730981	6088548	42328965	434970746	618185407	8865090	33621627	43303086	6895164	4123314	8148145	23260294	4737508	719433	26974981	1107997	5561170
830	Porphyrin	(4E,15Z)-Bilirubin IXa	HMDB0000488		map00860 Porphyrin and chlorophyll metabolism	2	Method 2	2429316	70897	7788393	937198	39079267	18725149	29520543	38513662	15961098	5828885	12501821	28806598	156955671	12859860	14197969	5483808	83103031	32167391	195848279	37802107	5588462	379133	1304152	906583	26928326	2952667	6582782	45644696	470279241	668366245	9584709	36350843	46818188	7454875	4458021	8809566	25148435	5122072	777833	29164660	1197938	6012595
831	Porphyrin	Bilirubin	HMDB0000054	C00486	map00860 Porphyrin and chlorophyll metabolism	1	Method 2	2389753	69742	7661554	937198	38442832	18420197	29039781	37886441	15701161	5733957	12298221	28337463	154399544	12651923	13966829	5394501	81749635	31643524	192658761	37156766	5497450	372959	1282913	891819	26489780	2904580	6475577	45019680	462620433	657481460	9428615	35758846	46055723	7333467	4385420	8666097	24738876	5038656	765165	28689694	1178429	5914676
832	Porphyrin	Biliverdin	HMDB0001008	C00500	map00860 Porphyrin and chlorophyll metabolism	1	Method 1	7481992	12668559	14181250	937198	39516139	25672467	30662756	43631457	39443778	8994348	20779264	50892452	46369414	32263457	21100923	14880543	102203691	31760004	101253536	61240197	12378921	5513885	3412144	3056263	23195940	8937094	13516587	24320856	54575107	133203993	13122857	43336696	63778872	37914724	9330566	13196010	43237092	15185910	1725018	44023637	20363113	11469982
833	Porphyrin	Biliverdin isomer 1			map00860 Porphyrin and chlorophyll metabolism	2	Method 1	1476610	1532408	714845	937198	3439105	3653410	8039339	8473515	7090221	1192719	2244877	6875742	6734667	2177732	1620566	3682698	4531215	4022189	10629045	9270364	1328711	811310	983240	490351	5820647	1688837	1675212	3588186	10950350	20859468	4691064	3775278	8303412	3983115	2005943	1475927	3918371	2336308	130171	6722781	2558394	3142234
834	Porphyrin	Biliverdin isomer 2			map00860 Porphyrin and chlorophyll metabolism	2	Method 1	382975	371236	607487	937198	1478659	1217767	2304915	2173263	1840852	444240	906881	1751241	2839161	888614	867399	676588	1969986	1947918	3893794	2341350	548497	355872	208968	377422	1674216	354510	1349917	1413615	8451601	8796021	849511	1369161	3589974	1311870	685711	558359	1030969	603977	107758	1812568	656159	775486
835	Porphyrin	Biliverdin isomer 3			map00860 Porphyrin and chlorophyll metabolism	2	Method 1	3330098	4061075	3782065	937198	7107099	5787365	7650717	8795634	10067211	3053200	6180503	7975997	5166172	6468066	5803007	6425070	8905829	6517755	8966312	17138541	3375594	949701	1307378	781587	7153539	2370166	3119285	3650022	16550210	35441852	7112043	11255341	8017856	8695320	5077877	3649948	9754868	3261540	976093	13978103	3128593	4163480
836	Porphyrin	Hematoporphyrin	HMDB0000668		map00860 Porphyrin and chlorophyll metabolism	1	Method 1	764658	2139794	814812	937198	36338506	15058780	87172471	15393267	7766019	10793889	3057644	27115990	180029968	1571081	2496275	3788811	522084	2535582	84401397	7791792	4047990	2414504	1218140	1651252	5619092	245067	5621620	35757646	38204575	79174944	17839613	4327621	20163442	14216491	6940350	476856	805494	841959	733871	1706416	2112373	8268872
837	Purine&Pyrimidine	1,7-Dimethyluric acid	HMDB0011103	C16356	map00232 Caffeine metabolism, Xanthine Metabolism	1	Method 2	39960	13003	15039	937198	19833	63522	40648	9204	77006	14702	772526	23901	27874	6825	14819	24273	73147	19589	12793	17763	12110	5911645	132999	30912	40513	23891	205072	82661	81419	134009	225848	146851	5786	12165	11663	21287	14514	21350	19864	30801	10729	83852
838	Purine&Pyrimidine	1-Methyladenosine	HMDB0003331	C02494	Purine Metabolism	1	Method 1	15986923	9157527	11502316	937198	8580697	10879146	9497542	12239084	12628097	6305655	16457621	6946891	10765868	7813803	9053029	7654549	8752547	9422805	7111509	7228421	9753517	16039899	20979644	15740449	28810193	15261088	27617991	22784068	27915964	23589602	9415674	11736540	9794549	5913237	17673567	10904123	14565328	8681065	10272892	12585304	15145508	14953817
839	Purine&Pyrimidine	1-Methylguanosine	HMDB0001563	C04545	Purine Metabolism	1	Method 1	4038203	2712505	3500579	937198	2706680	4711302	3337842	3503183	3138582	1454432	1723757	2342203	2052917	3186812	3754080	3394260	1689240	2714338	1886070	1204767	2994214	4520495	15578599	9348486	5419241	5815235	39436670	7484318	5803884	11145121	960090	2472661	2266914	2198702	3868119	4134936	1589232	4833561	6592830	1683694	3820526	4422726
840	Purine&Pyrimidine	1-Methylinosine	HMDB0002721		Purine Metabolism	1	Method 1	205084317	4643979	13708365	937198	13364840	29412448	23075600	17859958	17742714	7910346	16609484	7314682	6442286	15849722	15947303	15874655	11390909	12681061	4047754	3848376	28069181	166889854	302914395	178927924	97409554	224547384	243833142	89764563	30830976	55790002	7498741	9255694	9393563	5242745	27345698	76450084	4380673	97871521	159557081	8752146	12815658	54967468
841	Purine&Pyrimidine	2-Methylguanosine	HMDB0005862		Purine Metabolism	1	Method 1	725772	1359933	1558428	937198	1057933	1600960	1472825	1282895	1622697	1339794	1572772	1628134	1490908	1376674	1802171	1209722	1185411	1367625	1015366	730180	1841254	2287893	3594733	2046701	1534918	1200987	16227101	2589788	1238559	3553846	918374	1144909	1299979	1403451	2326535	1537955	979938	1777145	1997415	759327	2280700	1818658
842	Purine&Pyrimidine	2'-O-Methyluridine	HMDB0240328		Pyrimidine Metabolism	1	Method 2	2999261	2781006	2743687	937198	3053428	3784889	4518656	5065743	3660479	4375674	3836239	3248122	5501746	5148782	5413887	4075783	4723960	3295782	4123533	4686188	3888351	2963709	3807007	3180819	2995521	3082590	3124178	3520389	3772808	5640771	5459016	3653651	4100282	2304558	5174113	4337587	4879520	4567711	3942030	3876647	3877970	2373909
843	Purine&Pyrimidine	5,6-Dihydrouridine	HMDB0000497		Pyrimidine Metabolism	1	Method 2	40176565	4482877	7870462	937198	6254906	13755407	12521334	12915307	6503890	4169366	6595065	4548791	3442973	4659158	7656267	9360382	5411300	6175843	3192772	5014748	14318801	37752366	57850705	60848213	5977351	29975893	34621494	9335207	2303738	3873215	4960503	7887691	8214681	6901538	16869963	23273793	2471510	22488717	85598581	5036413	5546811	11832006
844	Purine&Pyrimidine	5'-Methylthioadenosine	HMDB0001173	C00170	map00270 Cysteine and methionine metabolism	1	Method 1	14450385	1456607	2408620	937198	2839772	3830408	3126860	3504352	3059561	1815567	2858440	5002503	1738812	3262878	3713738	1916118	3217713	889442	1626519	2795669	7746299	16084087	13415983	11467667	3016052	12326310	736517391	1478784	584687	7397404	2416467	490425	5276693	1739813	7644750	3139867	1322693	4495547	1856607	2772682	5362845	8945322
845	Purine&Pyrimidine	5-Methyluridine	HMDB0000884		Pyrimidine Metabolism	1	Method 2	3073100	2958262	2774162	937198	3471827	4317899	4608298	5126378	3754986	4417417	3987451	3543725	5556489	5197901	5468155	4137561	4770505	3513571	4300133	5164888	4203180	3024001	3845486	3408974	3020399	3132838	3153982	3563554	3808799	5694582	5488995	3773896	4141181	2326385	5223473	4455147	4862828	4611286	3979636	3984063	4558182	2707786
846	Purine&Pyrimidine	7-Methylguanine	HMDB0000897	C02242	Purine Metabolism	1	Method 1	27281465	10936019	23288180	937198	37279975	29703227	25373000	25716128	26955689	13054233	17312841	19210970	28385669	32866680	23613504	24254540	17912580	37846630	14973689	8854026	13784004	24226484	77849094	49763378	44556564	109321735	22738327	56276603	65619680	84031867	23952551	12840880	20698044	5683704	17621562	20067984	10933808	20193386	40870358	19230421	23578758	32955218
847	Purine&Pyrimidine	Adenosine	HMDB0000050	C00212	map00230 Purine metabolism	1	Method 1	166418	64705	312694	937198	277688	184618	288782	100451	83899	17442	72848	103415	278175	1288235	212271	156933	288039	421684	144253	8634	131185	557617	92171	464493	1452654	450525	843216474	251355	861590	40185	264263	114457	52302	147282	183945	423508	195160	363337	715359	264622	103017	423941
848	Purine&Pyrimidine	Allantoin	HMDB0000462	C01551	map00230 Purine metabolism	1	Method 2	4231083	1739595	790701	937198	1312639	5756433	2460370	3143688	3566728	355490	1096042	675551	1111648	6256820	1960575	2823082	8083486	3522396	2309826	330088	4977069	4199940	2422162	8202448	48164	3549974	1077340	1589053	31058	33192	901109	637078	1791996	2159432	2784692	3818301	544089	4242975	1091068	1913993	6119182	2634380
849	Purine&Pyrimidine	Cytidine	HMDB0000089	C00475	map00240 Pyrimidine metabolism	1	Method 1	3517118	61438	45715	937198	352092	396445	457021	235556	397365	89601	309115	216499	195827	323756	216602	308060	284885	918771	38833	45267	888400	4230349	6747763	3213741	5932121	6069267	2455583	2943921	1369390	1881478	182026	167983	108157	102882	990009	2015238	57295	1653468	2437161	196150	379669	995787
850	Purine&Pyrimidine	Cytosine	HMDB0000630	C00380	map00240 Pyrimidine metabolism	1	Method 1	5853012	176598	1741545	937198	30729	223237	357094	239544	154583	143156	297307	33741	364540	1550125	154395	223955	34673	293849	110901	142518	934907	3446780	2368971	1321039	1135262	5329547	1099682	830714	195082	42420	149999	430515	469227	189603	592743	1751200	159350	1897643	1228558	117684	175816	959114
851	Purine&Pyrimidine	Deoxyuridine	HMDB0000012	C00526	map00240 Pyrimidine metabolism	1	Method 3	711422	2067746	1043736	937198	1976131	1149690	842233	943080	2749722	2136560	1628945	4661739	3767136	3322504	2369300	1708309	1987476	3398969	1362359	1044534	1240302	522993	2507659	819369	1325947	995821	2755902	49482	260386	6060389	1692635	3144000	2005717	1452607	4908858	1966022	1724492	4362496	2017555	1763774	2137054	417587
852	Purine&Pyrimidine	Dihydrothymine	HMDB0000079	C00906	Pyrimidine Metabolism, intermediate breakdown product of thymine	1	Method 1	3146928	6171034	7975044	937198	6473951	6145354	3860927	6670931	5762167	2109521	3568666	12448844	5481966	6744560	9787417	5220490	4953590	4179183	5579716	545206	2048861	13116564	8880081	6780194	13127271	5326541	2528872	22684083	151261	24627479	2149116	4786602	4792312	1869078	9796281	8976254	3296883	3178792	5803726	2853510	7372041	5954984
853	Purine&Pyrimidine	Hypoxanthine	HMDB0000157	C00262	map00230 Purine metabolism	1	Method 2	677073104	196412538	101719124	937198	207674242	436973929	357537052	339600677	163619117	243005329	165584204	207662786	191436898	250551239	271764651	215217779	265539931	218777499	188234311	267973539	401306476	1001671520	604653433	1271152927	35639203	909156826	607636078	327888633	32132780	58302657	262878250	166874334	268071866	263477692	275085586	766875513	193667962	578754181	748315924	283662624	254950197	418385912
854	Purine&Pyrimidine	Inosine	HMDB0000195	C00294	map00230 Purine metabolism	1	Method 1	1230322	1340810	3770169	937198	1335498	2291295	1287710	1857127	4058194	349605	2299398	3345723	3010682	5444429	1720334	2939398	7656373	3589418	1593609	1703131	1878534	4255897	5715414	2762989	645015	4829865	1547900	671302	11033	6266276	5334293	22071	340217	7548690	16913099	5976933	2544002	2684590	6470663	2197758	7037339	606243
855	Purine&Pyrimidine	N2,N2-Dimethylguanosine	HMDB0004824		Purine Metabolism	1	Method 1	74944908	3957206	4005205	937198	4111912	10542022	7754208	5850669	4493629	1712567	5785758	1967818	2433791	4187272	5865869	4151744	3575381	5140396	1627082	1628264	7407827	121955200	123239478	72890172	41200805	70598684	99102249	35555501	13451095	25007348	2591498	3358478	3240982	2121354	7635946	21196530	1520868	35629507	84612242	3271112	4280750	13972551
856	Purine&Pyrimidine	N2-Methylguanine	HMDB0006040	C04152	Purine Metabolism	1	Method 1	1112607	130317	57789	937198	639738	51592	134511	27159842	730039	84507	32366	1833377	24790	490074	44027	369357	308106	1507885	15814044	9380839	452629	1699635	2062772	1881055	4045371	432668	2758302	1683250	45982	49490	25321787	276245	854014	124375	833226	1303994	333579	1346517	1674505	1196962	434767	345003
857	Purine&Pyrimidine	N6-Methyladenosine	HMDB0004044		Purine Metabolism	1	Method 1	6986881	1957677	7674813	937198	6751265	9583650	2016468	2464267	3393587	3463055	7733880	2095114	1637791	6655332	7898248	2319351	5934548	7817002	2405279	1912735	7596869	5305609	7500058	5297911	3507764	6023833	7027854	5343065	4760478	6225211	3825977	5569396	4437027	2693980	3606908	9094704	4635887	3314791	8779162	2066922	4189397	3367117
858	Purine&Pyrimidine	Pseudouridine	HMDB0000767	C02067	map00240 Pyrimidine metabolism	1	Method 3	135638250	5719353	10296215	937198	13633049	19783578	16928510	15454185	13442017	7691823	14423064	11309595	10901468	9667013	12327558	18380971	9068189	12612448	5502887	7939676	21498630	132710307	349889749	112950063	34403728	144379769	125361579	47399674	12036994	22676601	9915073	8909438	11334517	7912717	22918410	78224848	6429407	54994208	89034607	8562217	8841446	26946033
859	Purine&Pyrimidine	Thymidine	HMDB0000273	C00214	map00240 Pyrimidine metabolism	1	Method 2	59235	260854	166044	937198	197480	97063	189513	167934	182163	177633	180928	229563	311809	705226	658298	291210	188564	533889	162516	160985	147744	115892	397519	249239	303324	56273	991116	119539	241335	970309	305046	411855	67023	61252	583287	417374	393496	73319	736910	29058	120021	16912
860	Purine&Pyrimidine	Uracil	HMDB0000300	C00106	map00240 Pyrimidine metabolism	1	Method 1	18989800	23176702	37713080	937198	12858425	16449072	11177305	17766749	19246833	13605068	21445605	9204384	22751508	69946349	29007758	22420080	21020529	38632164	22115721	8483208	13495026	37554719	25296600	17668121	8995190	24671970	3006965	33614170	8093080	10534847	16509500	10621561	12073982	16781413	24907260	21417521	18148022	7679507	16324595	21354407	19504735	21481085
861	Purine&Pyrimidine	Uric acid	HMDB0000289	C00366	map00230 Purine metabolism	1	Method 3	224178274	205934	23756193	937198	5966827	130715778	76102472	58889795	43533310	35180509	21042699	60651995	31332079	21270471	61003353	31471072	38729620	77223000	12755564	62864751	177368399	246177429	89922046	106943637	37182780	234410539	187258127	83720095	14025911	41283818	76258518	52660628	12184019	9794167	89219639	134363599	2660822	37147292	38014440	13626124	4487697	35582356
862	Purine&Pyrimidine	Uridine	HMDB0000296	C00299	map00240 Pyrimidine metabolism	1	Method 2	195909189	42413137	53331715	937198	30295564	58957087	41000369	39949787	36340541	25778346	42523466	30445985	31240991	60897209	46956411	49861362	33247769	34742135	24743023	17109138	64953148	125627048	343021983	182491955	55031257	184692792	99270239	84368041	25472723	40903744	24143068	28800051	36094328	42408550	71429562	124863019	21633248	89251895	113526824	36238195	49809057	52298116
863	Purine&Pyrimidine	Xanthine	HMDB0000292	C00385	map00230 Purine metabolism	1	Method 1	22556473	59047855	97504549	937198	56080928	48043357	42716862	42982780	58032420	41672988	52537054	33297541	132986228	78098027	74788509	52323543	71551801	71801870	77281693	15031105	50623895	49411489	67539519	37010429	20300193	24231838	5882087	156223588	241609	58519280	103840044	104092850	20512010	51647107	75779950	54542923	45583442	13858773	56618268	61961293	49810873	153462744
864	Sphingoid base	Phytosphingosine	HMDB0004610	C12144	map00600 Sphingolipid metabolism	1	Method 1	347003	517070	554988	937198	406987	444181	507224	3072613	467563	329617	432518	476803	346209	651401	454992	392158	476178	406495	361274	329753	548773	429649	503167	506633	423497	382750	412158	500910	303878	282568	358070	276774	488094	492214	608802	358746	1440165	343013	332603	371718	521240	408831
[truncated: 307 more rows]
[truncated: 191 more columns]
